# Supplementary material for: PyMix - The Python mixture package - a tool for clustering of heterogeneous biological data
Source: BMC Bioinformatics. 2010 Jan 6;11:9. doi: 10.1186/1471-2105-11-9 (PMC2823712; doi:10.1186/1471-2105-11-9)
Supplement: Additional file 1 — Pymix release 0.8a. Sources for the latest Pymix release. For the most recent version visit http://www.pymix.org. [file 1471-2105-11-9-S1.GZ]

Archive with 24 entries (22 files):
- pymix-0.8a
- pymix-0.8a/mixtureHMM.py
- pymix-0.8a/bioMixture.py
- pymix-0.8a/PKG-INFO
- pymix-0.8a/mixture.py
- pymix-0.8a/README.txt
- pymix-0.8a/AminoAcidPropertyPrior.py
- pymix-0.8a/C_mixextend.h
- pymix-0.8a/plotMixture.py
- pymix-0.8a/setup.py
- pymix-0.8a/C_mixextend.c
- pymix-0.8a/GPL.txt
- pymix-0.8a/mixtureHMMunittests.py
- pymix-0.8a/randomMixtures.py
- pymix-0.8a/examples
- pymix-0.8a/examples/SimpleMixture.py
- pymix-0.8a/examples/csiMixture.py
- pymix-0.8a/examples/labeledBayesMixtureExample.py
- pymix-0.8a/examples/DirichletMixturePrior.py
- pymix-0.8a/examples/BayesMixture.py
- pymix-0.8a/setPartitions.py
- pymix-0.8a/alphabet.py
- pymix-0.8a/testwrite.mix
- pymix-0.8a/mixtureunittests.py
