# Supplementary material for: PyMix - The Python mixture package - a tool for clustering of heterogeneous biological data
Source: BMC Bioinformatics. 2010 Jan 6;11:9. doi: 10.1186/1471-2105-11-9 (PMC2823712; doi:10.1186/1471-2105-11-9)
Supplement: Additional file 1 — Pymix release 0.8a. Sources for the latest Pymix release. For the most recent version visit http://www.pymix.org. [file 1471-2105-11-9-S1.GZ › pymix-0.8a/PKG-INFO]

Metadata-Version: 1.0
Name: pymix
Version: 0.8a
Summary: Python Distribution Utilities
Home-page: http://algorithmics.molgen.mpg.de/mixture/
Author: Benjamin Georgi
Author-email: georgi@molgen.mpg.de
License: LGPL
Description: UNKNOWN
Platform: UNKNOWN
