# Supplementary material for: PyMix - The Python mixture package - a tool for clustering of heterogeneous biological data
Source: BMC Bioinformatics. 2010 Jan 6;11:9. doi: 10.1186/1471-2105-11-9 (PMC2823712; doi:10.1186/1471-2105-11-9)
Supplement: Additional file 1 — Pymix release 0.8a. Sources for the latest Pymix release. For the most recent version visit http://www.pymix.org. [file 1471-2105-11-9-S1.GZ › pymix-0.8a/README.txt]

    PyMix - Python Mixture Package
    Author: Benjamin Georgi 
    Contact: georgi@molgen.mpg.de
    
Installation Instructions:

    Required Packages
        # Python (version 2.5.2 recommended)
        # Numpy
        # GSL GNU Scientific library
    
    Optional Packages
        # GHMM for mixtures of HMMs
        # pylab for plotting functions in plotMixture.py

    How to install ?
    Extract the tarball to some directory of your choice. 
    Change into the directory and run:
    
        python setup.py build
        python setup.py install --prefix=/some/where

    After the installation is completed I would recommend to run 
    mixtureunittests.py to check whether everything is in order.
    

Documentation
    Example code for most aspects of the library can be found in 
    the /examples subdirectory and mixtureunittest.py.
    Automatically generated documentation for the module is available 
    on the Pymix home page www.pymix.org.
