# Supplementary material for: PyMix - The Python mixture package - a tool for clustering of heterogeneous biological data
Source: BMC Bioinformatics. 2010 Jan 6;11:9. doi: 10.1186/1471-2105-11-9 (PMC2823712; doi:10.1186/1471-2105-11-9)
Supplement: Additional file 1 — Pymix release 0.8a. Sources for the latest Pymix release. For the most recent version visit http://www.pymix.org. [file 1471-2105-11-9-S1.GZ › pymix-0.8a/C_mixextend.h]

PyObject* test(PyObject *self, PyObject *args);
PyObject* matrix_sum_logs(PyObject *self, PyObject *args);
PyObject* get_normalized_posterior_matrix(PyObject *self, PyObject *args);
PyObject* sum_logs(PyObject *self, PyObject *args);

/* TEST */
PyObject* get_two_largest_elements(PyObject *self, PyObject *args);
PyObject* get_likelihoodbounds(PyObject *self, PyObject *args);
PyObject* update_two_largest_elements(PyObject *self, PyObject *args);
PyObject* add_matrix_get_likelihoodbounds(PyObject *self, PyObject *args);

PyObject* add_matrix(PyObject *self, PyObject *args);
PyObject* substract_matrix(PyObject *self, PyObject *args);

/* GSL wrapper functions*/
PyObject* wrap_gsl_dirichlet_lnpdf(PyObject *self, PyObject *args);
PyObject* wrap_gsl_dirichlet_pdf(PyObject *self, PyObject *args);
PyObject* wrap_gsl_ran_gaussian_pdf(PyObject *self, PyObject *args);
PyObject* wrap_gsl_sf_gamma(PyObject *self, PyObject *args);
PyObject* wrap_gsl_sf_lngamma(PyObject *self, PyObject *args);
PyObject* get_log_normal_inverse_gamma_prior_density(PyObject *self, PyObject *args);
PyObject* wrap_gsl_dirichlet_sample(PyObject *self, PyObject *args);
PyObject* set_gsl_rng_seed(PyObject *self, PyObject *args);
