# Supplementary material for: PyMix - The Python mixture package - a tool for clustering of heterogeneous biological data
Source: BMC Bioinformatics. 2010 Jan 6;11:9. doi: 10.1186/1471-2105-11-9 (PMC2823712; doi:10.1186/1471-2105-11-9)
Supplement: Additional file 1 — Pymix release 0.8a. Sources for the latest Pymix release. For the most recent version visit http://www.pymix.org. [file 1471-2105-11-9-S1.GZ › pymix-0.8a/mixtureHMMunittests.py]

################################################################################
#
#       This file is part of the Python Mixture Package
#
#       file:    mixtureunittests.py
#       author: Benjamin Georgi
#
#       Copyright (C) 2004-2007 Benjamin Georgi
#       Copyright (C) 2004-2007 Max-Planck-Institut fuer Molekulare Genetik,
#                               Berlin
#
#       Contact: georgi@molgen.mpg.de
#
#       This library is free software; you can redistribute it and/or
#       modify it under the terms of the GNU Library General Public
#       License as published by the Free Software Foundation; either
#       version 2 of the License, or (at your option) any later version.
#
#       This library is distributed in the hope that it will be useful,
#       but WITHOUT ANY WARRANTY; without even the implied warranty of
#       MERCHANTABILITY or FITNESS FOR A PARTICULAR PURPOSE.  See the GNU
#       Library General Public License for more details.
#
#       You should have received a copy of the GNU Library General Public
#       License along with this library; if not, write to the Free
#       Foundation, Inc., 59 Temple Place, Suite 330, Boston, MA 02111-1307 USA
#
#
#
################################################################################

import unittest
import mixture
import ghmm
import numarray
import copy
import random
import mixtureHMM

class HMMTests(unittest.TestCase):
    def setUp(self):
        # building generating models
        self.DIAG = mixture.Alphabet(['.','0','8','1'])

        A  = [[0.3, 0.6,0.1],[0.0, 0.5, 0.5],[0.4,0.2,0.4]]
        B  = [[0.5, 0.2,0.1,0.2],[0.5,0.4,0.05,0.05],[0.8,0.1,0.05,0.05]]
        pi = [1.0, 0.0, 0.0]
        self.h1 = mixtureHMM.getHMM(mixtureHMM.ghmm.IntegerRange(0,4), mixtureHMM.ghmm.DiscreteDistribution(mixtureHMM.ghmm.IntegerRange(0,4)), A, B, pi)


        A2  = [[0.5, 0.4,0.1],[0.3, 0.2, 0.5],[0.3,0.2,0.5]]
        B2  = [[0.1, 0.1,0.4,0.4],[0.1,0.1,0.4,0.5],[0.2,0.2,0.3,0.3]]
        pi2 = [0.6, 0.4, 0.0]
        self.h2 = mixtureHMM.getHMM(mixtureHMM.ghmm.IntegerRange(0,4), mixtureHMM.ghmm.DiscreteDistribution(mixtureHMM.ghmm.IntegerRange(0,4)), A2, B2, pi2)

        n1 = mixture.NormalDistribution(2.5,0.5)
        n2 = mixture.NormalDistribution(6.0,0.8)

        mult1 = mixture.MultinomialDistribution(3,4,[0.23,0.26,0.26,0.25],alphabet = self.DIAG)
        mult2 = mixture.MultinomialDistribution(3,4,[0.7,0.1,0.1,0.1],alphabet = self.DIAG)

        c1 = mixture.ProductDistribution([n1,mult1,self.h1])
        c2 = mixture.ProductDistribution([n2,mult2,self.h2])

        mpi = [0.4, 0.6]
        self.m = mixture.MixtureModel(2,mpi,[c1,c2])

        # mixture for sampling
        gc1 = mixture.ProductDistribution([n1,mult1])
        gc2 = mixture.ProductDistribution([n2,mult2])
        self.gen = mixture.MixtureModel(2,mpi,[gc1,gc2])


    def testinternalinitcomplex(self):
        # complex DataSet with HMM sequences
        dat = self.gen.sampleSet(100)

        # sampling hmm data
        seq1 = self.h1.hmm.sample(40,10)
        seq2 = self.h2.hmm.sample(60,10)

        seq1.merge(seq2)

        data = mixtureHMM.SequenceDataSet()
        data.fromGHMM(dat,[seq1])
        data.internalInit(self.m)
        
        self.assertEqual(str(data.complexFeature),'[0, 0, 1]')
        self.assertEqual(data.p,5)
        self.assertEqual(data.suff_p,6)


    def testinternalinitcomplexempty(self):
        # complex DataSet with HMM sequences only

        # sampling hmm data
        seq1 = self.h1.hmm.sample(40,10)
        seq2 = self.h2.hmm.sample(60,10)
        seq1.merge(seq2)

        data = mixtureHMM.SequenceDataSet()
        data.fromGHMM([],[seq1])
        
        self.assertRaises(AssertionError,data.internalInit,self.m)

        c1 = mixture.ProductDistribution([self.h1])
        c2 = mixture.ProductDistribution([self.h2])

        mpi = [0.4, 0.6]
        hm = mixture.MixtureModel(2,mpi,[c1,c2])
        
        data.internalInit(hm)

        self.assertEqual(str(data.complexFeature),'[1]')
        self.assertEqual(data.p,1)
        self.assertEqual(data.suff_p,1)


    def testgetinternalfeature(self):
        # complex DataSet with HMM sequences
        dat = self.gen.sampleSet(100)

        # sampling hmm data
        seq1 = self.h1.hmm.sample(40,10)
        seq2 = self.h2.hmm.sample(60,10)

        seq1.merge(seq2)

        data = mixtureHMM.SequenceDataSet()
        data.fromGHMM(dat,[seq1])
        data.internalInit(self.m)
        
        f0 = data.getInternalFeature(0)
        self.assertEqual( isinstance(f0,numarray.numarraycore.NumArray), True  )  
        
        f1 = data.getInternalFeature(1)
        self.assertEqual( isinstance(f1,numarray.numarraycore.NumArray), True  )  

        f2 = data.getInternalFeature(2)
        self.assertEqual( isinstance(f2, ghmm.SequenceSet), True  )  


    def testem(self):
        # complex DataSet with HMM sequences and scalar data
        dat = self.gen.sampleSet(100)

        # sampling hmm data
        seq1 = self.h1.hmm.sample(40,10)
        seq2 = self.h2.hmm.sample(60,10)

        seq1.merge(seq2)

        data = mixtureHMM.SequenceDataSet()
        data.fromGHMM(dat,[seq1])
        data.internalInit(self.m)
        
        
        tA  = [[0.5, 0.2,0.3],[0.2, 0.3, 0.5],[0.1,0.5,0.4]]
        tB  = [[0.2, 0.4,0.1,0.3],[0.5,0.1,0.2,0.2],[0.4,0.3,0.15,0.15]]
        tpi = [0.3, 0.3, 0.4]
        th1 = mixtureHMM.getHMM(mixtureHMM.ghmm.IntegerRange(0,4), mixtureHMM.ghmm.DiscreteDistribution(mixtureHMM.ghmm.IntegerRange(0,4)), tA, tB, tpi)

        tA2  = [[0.5, 0.4,0.1],[0.3, 0.2, 0.5],[0.3,0.2,0.5]]
        tB2  = [[0.1, 0.1,0.4,0.4],[0.1,0.1,0.4,0.4],[0.2,0.1,0.6,0.1]]
        tpi2 = [0.3, 0.4, 0.3]
        th2 = mixtureHMM.getHMM(mixtureHMM.ghmm.IntegerRange(0,4), mixtureHMM.ghmm.DiscreteDistribution(mixtureHMM.ghmm.IntegerRange(0,4)), tA2, tB2, tpi2)

        tn1 = mixture.NormalDistribution(-1.5,1.5)
        tn2 = mixture.NormalDistribution(9.0,1.2)

        tmult1 = mixture.MultinomialDistribution(3,4,[0.1,0.1,0.55,0.25],alphabet = self.DIAG)
        tmult2 = mixture.MultinomialDistribution(3,4,[0.4,0.3,0.1,0.2],alphabet = self.DIAG)

        tc1 = mixture.ProductDistribution([tn1,tmult1,th1])
        tc2 = mixture.ProductDistribution([tn2,tmult2,th2])

        tmpi = [0.7, 0.3]
        tm = mixture.MixtureModel(2,tmpi,[tc1,tc2])

        tm.EM(data,80,0.1,silent=1)


    def testememptylist(self):
        # complex DataSet with HMM sequences only

        # sampling hmm data
        seq1 = self.h1.hmm.sample(40,10)
        seq2 = self.h2.hmm.sample(60,10)
        seq1.merge(seq2)

        data = mixtureHMM.SequenceDataSet()
        data.fromGHMM([],[seq1])


        tA  = [[0.5, 0.2,0.3],[0.2, 0.3, 0.5],[0.1,0.5,0.4]]
        tB  = [[0.2, 0.4,0.1,0.3],[0.5,0.1,0.2,0.2],[0.4,0.3,0.15,0.15]]
        tpi = [0.3, 0.3, 0.4]
        th1 = mixtureHMM.getHMM(mixtureHMM.ghmm.IntegerRange(0,4), mixtureHMM.ghmm.DiscreteDistribution(mixtureHMM.ghmm.IntegerRange(0,4)), tA, tB, tpi)

        tA2  = [[0.5, 0.4,0.1],[0.3, 0.2, 0.5],[0.3,0.2,0.5]]
        tB2  = [[0.1, 0.1,0.4,0.4],[0.1,0.1,0.4,0.4],[0.2,0.1,0.6,0.1]]
        tpi2 = [0.3, 0.4, 0.3]
        th2 = mixtureHMM.getHMM(mixtureHMM.ghmm.IntegerRange(0,4), mixtureHMM.ghmm.DiscreteDistribution(mixtureHMM.ghmm.IntegerRange(0,4)), tA2, tB2, tpi2)

        
        c1 = mixture.ProductDistribution([th1])
        c2 = mixture.ProductDistribution([th2])

        mpi = [0.4, 0.6]
        hm = mixture.MixtureModel(2,mpi,[c1,c2])
        
        data.internalInit(hm)

        hm.EM(data,40,0.1,silent=1)

    def testsimpleem(self):

        # sampling hmm data
        seq1 = self.h1.hmm.sample(40,10)
        seq2 = self.h2.hmm.sample(60,10)
        seq1.merge(seq2)

        data = mixtureHMM.SequenceDataSet()
        data.fromGHMM([],[seq1])

        tA  = [[0.5, 0.2,0.3],[0.2, 0.3, 0.5],[0.1,0.5,0.4]]
        tB  = [[0.2, 0.4,0.1,0.3],[0.5,0.1,0.2,0.2],[0.4,0.3,0.15,0.15]]
        tpi = [0.3, 0.3, 0.4]
        th1 = mixture.ProductDistribution([mixtureHMM.getHMM(mixtureHMM.ghmm.IntegerRange(0,4), mixtureHMM.ghmm.DiscreteDistribution(mixtureHMM.ghmm.IntegerRange(0,4)), tA, tB, tpi)])

        tA2  = [[0.5, 0.4,0.1],[0.3, 0.2, 0.5],[0.3,0.2,0.5]]
        tB2  = [[0.1, 0.1,0.4,0.4],[0.1,0.1,0.4,0.4],[0.2,0.1,0.6,0.1]]
        tpi2 = [0.3, 0.4, 0.3]
        th2 = mixture.ProductDistribution([mixtureHMM.getHMM(mixtureHMM.ghmm.IntegerRange(0,4), mixtureHMM.ghmm.DiscreteDistribution(mixtureHMM.ghmm.IntegerRange(0,4)), tA2, tB2, tpi2)])


        mpi = [0.4, 0.6]
        hm = mixture.MixtureModel(2,mpi,[th1,th2])
        
        data.internalInit(hm)

        hm.EM(data,80,0.1,silent=1)


    # XXX test with continuous HMMs...

#    def testeq(self):
#        pass    
#   
#    def testcopy(self):
#        pass
#        
#    def testpdf(self):
#        pass
#            
#    def testmstep(self):       
#        pass    
#        
#    def testsample(self):
#        pass
#            
#    def testsampleset(self):
#        pass    
#    
#    
#    def testisvalid(self):
#        pass    
#    
#            
#
#    def testflatstr(self):
#        pass
#        
#    def testposteriortraceback(self):
#        pass
#            
#    def testupdatesuffp(self):
#        pass
#            
#    def testmerge(self):
#        pass    
#
#        
#        

# Run ALL tests (comment out to deactivate)
if __name__ == '__main__':
    unittest.main()


suiteHMMTests = unittest.makeSuite(HMMTests,'test')


# Call to individual test suites, uncomment to activate as needed.
runner = unittest.TextTestRunner(verbosity=2)
#runner.run(suiteHMMTests)
