# Supplementary material for: PyMix - The Python mixture package - a tool for clustering of heterogeneous biological data
Source: BMC Bioinformatics. 2010 Jan 6;11:9. doi: 10.1186/1471-2105-11-9 (PMC2823712; doi:10.1186/1471-2105-11-9)
Supplement: Additional file 1 — Pymix release 0.8a. Sources for the latest Pymix release. For the most recent version visit http://www.pymix.org. [file 1471-2105-11-9-S1.GZ › pymix-0.8a/testwrite.mix]

;Mix;2;[0.40000000000000002, 0.59999999999999998];[0, 0]
	;Prod;8
		;Norm;2.5;0.5
		;Mult;3;4;[0.23000000000000001, 0.26000000000000001, 0.26000000000000001, 0.25];['.', '0', '8', '1'];[0, 0, 0, 0]
		;Discrete;4;[0.23000000000000001, 0.26000000000000001, 0.26000000000000001, 0.25];['.', '0', '8', '1'];[0, 0, 0, 0]
		;Exp;1.0
		;MultiNormal;2;[1.0, 2.0];[[1.0, 0.5], [0.5, 1.0]]
	;Prod;8
		;Norm;-2.0;1.0
		;Mult;3;4;[0.5, 0.20000000000000001, 0.20000000000000001, 0.10000000000000001];['.', '0', '8', '1'];[0, 0, 0, 0]
		;Discrete;4;[0.10000000000000001, 0.29999999999999999, 0.10000000000000001, 0.5];['.', '0', '8', '1'];[0, 0, 0, 0]
		;Exp;2.0
		;MultiNormal;2;[1.5, 2.0];[[0.80000000000000004, 0.10000000000000001], [0.20000000000000001, 1.0]]
