# Supplementary material for: PyMix - The Python mixture package - a tool for clustering of heterogeneous biological data
Source: BMC Bioinformatics. 2010 Jan 6;11:9. doi: 10.1186/1471-2105-11-9 (PMC2823712; doi:10.1186/1471-2105-11-9)
Supplement: Additional file 1 — Pymix release 0.8a. Sources for the latest Pymix release. For the most recent version visit http://www.pymix.org. [file 1471-2105-11-9-S1.GZ › pymix-0.8a/mixtureunittests.py]

################################################################################
#
#       This file is part of the Python Mixture Package
#
#       file:    mixtureunittests.py
#       author: Benjamin Georgi
#
#       Copyright (C) 2004-2009 Benjamin Georgi
#       Copyright (C) 2004-2009 Max-Planck-Institut fuer Molekulare Genetik,
#                               Berlin
#
#       Contact: georgi@molgen.mpg.de
#
#       This library is free software; you can redistribute it and/or
#       modify it under the terms of the GNU Library General Public
#       License as published by the Free Software Foundation; either
#       version 2 of the License, or (at your option) any later version.
#
#       This library is distributed in the hope that it will be useful,
#       but WITHOUT ANY WARRANTY; without even the implied warranty of
#       MERCHANTABILITY or FITNESS FOR A PARTICULAR PURPOSE.  See the GNU
#       Library General Public License for more details.
#
#       You should have received a copy of the GNU Library General Public
#       License along with this library; if not, write to the Free
#       Foundation, Inc., 59 Temple Place, Suite 330, Boston, MA 02111-1307 USA
#
#
#
################################################################################
"""
Unittests for the Pymix package.

"""


import unittest
import mixture
import numpy
import copy 
import random

# XXX
# XXX     def sufficientStatistics(self, posterior, data): 
#           -> add unitests and check numpy.dot(., .)[0]


#class TestGenerator:
#    """
#    Simple class for automatic generation of unittest code for a given model
#    
#    """
#    def __init__(self, model): 
#        self.model = model
#
#    def printTest(self,testModelName):
#        
#        print ' '*8 +'self.assertEqual(str('+str(testModelName)+'.pi), "'+str(self.model.pi)+'" )'
#        for i in range(self.model.G):
#            for j in range(self.model.components[0].dist_nr):
#                dist = self.model.components[i].distList[j]
#                # lower hierarchy mixture
#                if isinstance(dist,mixture.MixtureModel):
#                    print ' '*8 +'self.assertEqual(str('+str(testModelName)+'.components['+str(i)+'].distList['+ \
#                               str(j)+'].pi), "'+str(dist.pi)+'" )'
#                    for i2 in range(dist.G):
#                        for j2 in range(dist.components[0].dist_nr):
#                            print ' '*8 +'self.assertEqual(str('+str(testModelName)+'.components['+str(i)+'].distList['+ \
#                            str(j)+'].components['+str(i2)+'].distList['+str(j2)+']), "' + str(dist.components[i2].distList[j2]) +'" )'                            
#                else:
#                    print ' '*8 +'self.assertEqual(str('+str(testModelName)+ \
#                    '.components['+str(i)+'].distList['+str(j)+']), "'+ str(dist) +'" )'
#
##        T = TestGenerator(train)
#        T.printTest('train')

#def dataAsList(data):
#    print ' '*8 +'data = mixture.DataSet()'
#    print ' '*8 +'l = [',
#    for i,row in enumerate(data.dataMatrix):
#        if i == data.N-1:
#            print ' '*14 ,row,']'
#        elif i == 0:
#            print row,','
#        else:    
#            print ' '*14 ,row,','        
#    print ' '*8 +'data.fromList(l)'
#    print ' '*8 +'data.internalInit(gen)'


def testLists(tcase, list1, list2, places):
    tcase.assertEqual(len(list1), len(list2))
    
    for i in range(len(list1)):
        tcase.assertAlmostEqual(list1[i], list2[i], places)

def testTupleLists(tcase, list1, list2, places):
    """
    Assumes two element tuples. First element is float, second element is int
    """
    tcase.assertEqual(len(list1), len(list2))
    
    for i in range(len(list1)):
        tcase.assertAlmostEqual(list1[i][0], list2[i][0], places)
        tcase.assertEqual(list1[i][1], list2[i][1], places)


class DataSetTests(unittest.TestCase):
    """
    Tests for class DataSet.
    """
    
    def setUp(self):
        self.d1 = mixture.DataSet()  # empty DataSet
        
    def testfromarray(self):
        a = numpy.array([ [0,0,1], [1,1,0], [0,1,1], [1,1,1],  [0,0,0] ],dtype='Float64')
        
        sID = ['s1','s2','s3','s4','s5']
        cH = ['f1','f2','f3']

        self.d1.fromArray(a,IDs = sID, col_header = cH)
       
        self.assertEqual(self.d1.N, 5)
        self.assertEqual(self.d1.p,3)
        self.assertEqual(self.d1.sampleIDs,sID)
        self.assertEqual(self.d1.headers,cH)
        
    
    def testfromlist(self):
        l =  [ ['A','G','T','C'],
               ['A','A','A','C'],
               ['C','G','C','C'],
               ['G','G','T','G'],
               ['T','A','T','A'] ]
               
        sID = ['s1','s2','s3','s4','s5']
        cH = ['b1','b2','b3','b4']

        self.d1.fromList(l,IDs = sID, col_header = cH)
       
        self.assertEqual(self.d1.N, 5)
        self.assertEqual(self.d1.p,4)
        self.assertEqual(self.d1.sampleIDs,sID)
        self.assertEqual(self.d1.headers,cH)


    def testinternalinit(self):
        # basic case
        DNA = mixture.Alphabet(['A','C','G','T'])
        c1 = mixture.ProductDistribution([mixture.MultinomialDistribution(1,4,[0.5,0.15,0.15,0.2],alphabet=DNA), mixture.MultinomialDistribution(1,4,[0.21,0.27,0.27,0.25],alphabet = DNA)])
        c2 = mixture.ProductDistribution([mixture.MultinomialDistribution(1,4,[0.3,0.25,0.35, 0.1],alphabet=DNA), mixture.MultinomialDistribution(1,4,[0.7,0.1,0.1,0.1],alphabet = DNA)])
        c3 = mixture.ProductDistribution([mixture.MultinomialDistribution(1,4,[0.7,0.1,0.1,0.1],alphabet=DNA), mixture.MultinomialDistribution(1,4,[0.2,0.15,0.15,0.5],alphabet = DNA)])
        m = mixture.MixtureModel( 3,[0.4,0.2,0.4],[ c1,c2,c3] )     
        l = [['A', 'A'], ['T', 'A'], ['T', 'T'], ['A', 'G'], ['T', 'T'], ['A', 'C'], 
            ['G', 'C'], ['T', 'C'], ['C', 'C'], ['A', 'T'], ['A', 'A'], ['G', 'A'], ['G', 'T'],
            ['A', 'G'], ['G', 'A'], ['C', 'A'], ['A', 'C'], ['T', 'T'], ['A', 'G'], ['C', 'A'],
            ['A', 'G'], ['A', 'T'], ['C', 'A'], ['T', 'A'], ['A', 'T'], ['T', 'T'], ['A', 'T'], 
            ['T', 'T'], ['T','A'], ['G', 'G']]
            
        dat = mixture.DataSet()
        dat.fromList(l)
        
        dat.internalInit(m)

        self.assertEqual(str(dat.internalData[1].tolist()),'[0.0, 0.0, 0.0, 1.0, 1.0, 0.0, 0.0, 0.0]')
        self.assertEqual(str(dat.internalData[12].tolist()),'[0.0, 0.0, 1.0, 0.0, 0.0, 0.0, 0.0, 1.0]')
        self.assertEqual(str(dat.internalData[19].tolist()),'[0.0, 1.0, 0.0, 0.0, 1.0, 0.0, 0.0, 0.0]')


    def testsimpledatasetgaussian(self):
        
        n1 = mixture.ProductDistribution([mixture.NormalDistribution(-2.5,0.5)])
        n2 = mixture.ProductDistribution([mixture.NormalDistribution(6.0,0.8)])
        
        pi = [0.4, 0.6]
        gen = mixture.MixtureModel(2,pi,[n1,n2])

        random.seed(3586662)        
        data = gen.sampleDataSet(10)


        f0 = data.getInternalFeature(0)
        
        self.assertEqual( str(f0.tolist()) ,'[[-2.6751369624764929], [3.5541907883613257], [4.950009051623474], [4.7405049982596053], [-2.2523083183357127], [6.1391797079580561], [7.5525326592401942], [-1.8669732387994338], [4.8362379747532103], [-3.1207976176705601]]')
        

    def testsimpledatasetdiscrete(self):
        DIAG = mixture.Alphabet(['.','0','8','1'])
        
        d1 = mixture.ProductDistribution([mixture.DiscreteDistribution(4,[0.23,0.26,0.26,0.25],alphabet = DIAG)])
        d2 = mixture.ProductDistribution([mixture.DiscreteDistribution(4,[0.7,0.1,0.1,0.1],alphabet = DIAG)])
        
        #print "111",d1.sample()
        #print "222",d1.sampleSet(10)
        
        pi = [0.4, 0.6]
        gen = mixture.MixtureModel(2,pi,[d1,d2])

        random.seed(3586662)        
        data = gen.sampleDataSet(10)
        #print "------discrete---------"
        #print data.dataMatrix
        #print data.internalData

        f0 = data.getInternalFeature(0)
        self.assertEqual( str(f0.tolist()) ,'[[1.0], [2.0], [3.0], [0.0], [2.0], [2.0], [1.0], [0.0], [0.0], [3.0]]')


    def testremovefeatures(self):
#        n1 = mixture.NormalDistribution(2.5,0.5)
#        n2 = mixture.NormalDistribution(6.0,0.8)
#        
#        DIAG = mixture.Alphabet(['.','0','8','1'])
#        mult1 = mixture.MultinomialDistribution(3,4,[0.23,0.26,0.26,0.25],alphabet = DIAG)
#        mult2 = mixture.MultinomialDistribution(3,4,[0.7,0.1,0.1,0.1],alphabet = DIAG)
#
#        c1 = mixture.ProductDistribution([n1,mult1])
#        c2 = mixture.ProductDistribution([n2,mult2])
#
#        mpi = [0.4, 0.6]
#        m = mixture.MixtureModel(2,mpi,[c1,c2])

        data = mixture.DataSet()
        l = [ [2.3248630375235071, '8', '0', '1'] ,
               [4.950009051623474, '.', '.', '8'] ,
               [2.7476916816642873, '1', '8', '1'] ,
               [7.5525326592401942, '.', '1', '.'] ,
               [5.2438207409464539, '1', '.', '.'] ,
               [4.8362379747532103, '.', '.', '.'] ,
               [2.5870901172554128, '.', '0', '0'] ,
               [5.344556553752307, '1', '.', '.'] ,
               [6.9475338057098321, '.', '.', '.'] ,
               [2.5984482845693329, '0', '8', '1'] ,
               [2.6594447517982589, '1', '0', '8'] ,
               [2.515868200989412, '1', '8', '0'] ,
               [2.4332357214576641, '0', '.', '.'] ]
        data.fromList(l)
        
        data.removeFeatures([0], silent = 1)
        self.assertEqual( str(data.dataMatrix), "[['8', '0', '1'], ['.', '.', '8'], ['1', '8', '1'], ['.', '1', '.'], ['1', '.', '.'], ['.', '.', '.'], ['.', '0', '0'], ['1', '.', '.'], ['.', '.', '.'], ['0', '8', '1'], ['1', '0', '8'], ['1', '8', '0'], ['0', '.', '.']]" )
        self.assertEqual( str(data.headers), '[1, 2, 3]')
        self.assertEqual( str(data.p), '3')
        
        data.removeFeatures([1,3], silent = 1)
        self.assertEqual( str(data.dataMatrix),"[['0'], ['.'], ['8'], ['1'], ['.'], ['.'], ['0'], ['.'], ['.'], ['8'], ['0'], ['8'], ['.']]" )        
        self.assertEqual( str(data.headers), '[2]')
        self.assertEqual( str(data.p), '1')

    def testremovesamples(self):

        data = mixture.DataSet()
        l = [ [2.3248630375235071, '8', '0', '1'] ,
               [4.950009051623474, '.', '.', '8'] ,
               [2.7476916816642873, '1', '8', '1'] ,
               [7.5525326592401942, '.', '1', '.'] ,
               [5.2438207409464539, '1', '.', '.'] ,
               [4.8362379747532103, '.', '.', '.'] ,
               [2.5870901172554128, '.', '0', '0'] ,
               [5.344556553752307, '1', '.', '.'] ,
               [6.9475338057098321, '.', '.', '.'] ,
               [2.5984482845693329, '0', '8', '1'] ,
               [2.6594447517982589, '1', '0', '8'] ,
               [2.515868200989412, '1', '8', '0'] ,
               [2.4332357214576641, '0', '.', '.'] ]
        data.fromList(l)

        data.removeSamples([0,2,4,5], silent = 1)
        self.assertEqual( str(data.dataMatrix),"[[4.950009051623474, '.', '.', '8'], [7.5525326592401942, '.', '1', '.'], [2.5870901172554128, '.', '0', '0'], [5.344556553752307, '1', '.', '.'], [6.9475338057098321, '.', '.', '.'], [2.5984482845693329, '0', '8', '1'], [2.6594447517982589, '1', '0', '8'], [2.515868200989412, '1', '8', '0'], [2.4332357214576641, '0', '.', '.']]" )
        self.assertEqual( str(data.N), '9')

        data.removeSamples([6,7,9,12], silent = 1)
        self.assertEqual( str(data.dataMatrix),"[[4.950009051623474, '.', '.', '8'], [7.5525326592401942, '.', '1', '.'], [6.9475338057098321, '.', '.', '.'], [2.6594447517982589, '1', '0', '8'], [2.515868200989412, '1', '8', '0']]" )
        self.assertEqual( str(data.N), '5')
        

# XXX to be implemented...
#
#    def testgetinternalfeature(self):
#        raise NotImplementedError
#   
#    def testfromfiles(self):
#        pass
#        
#    def testmaskdataset(self):
#        pass
#
#    def testmaskfeatures(self):
#        pass
#
#    def testgetexternalfeature(self):
#        pass
#
#    def testextractsubset(self):
#        pass
#

#    def testsinglefeaturesubset(self):
#        l =  [ ['A','G','T','C'],
#               ['A','A','A','C'],
#               ['C','G','C','C'],
#               ['G','G','T','G'],
#               ['T','A','T','A'] ]
#               
#        sID = ['s1','s2','s3','s4','s5']
#        cH = ['b1','b2','b3','b4']
#
#        self.d1.fromList(l,IDs = sID, col_header = cH)
#
#
#        s1 = self.d1.singleFeatureSubset(0)
#        print s1
#        print s1.dataMatrix
        


class FormatDataTests(unittest.TestCase):
    """
    Test functions for formatData
    """
    def testformatData(self):
        DNA =  mixture.Alphabet(['A','C','G','T'])
        
        # single normal distribution
        dist = mixture.NormalDistribution(0.0,1.0)
        s = dist.formatData(0.5)
        self.assertEqual( str(s),"[1, [0.5]]")        
        
        # single multinomial distribution p = 1
        dist = mixture.MultinomialDistribution(1,4,[0.1,0.1,0.2,0.6],alphabet=DNA)
        s = dist.formatData(['A'])
        self.assertEqual( str(s), "[4, [1, 0, 0, 0]]")      
        
        # single multinomial distribution p > 1        
        DNA =  mixture.Alphabet(['A','C','G','T'])
        dist = mixture.MultinomialDistribution(6,4,[0.1,0.1,0.2,0.6],alphabet=DNA)
        s = dist.formatData(['A','A','T','C','G','G'])
        self.assertEqual( str(s), "[4, [2, 1, 2, 1]]")     
      
        # single discrete distribution
        DNA =  mixture.Alphabet(['A','C','G','T'])
        dist = mixture.DiscreteDistribution(4,[0.1,0.1,0.2,0.6],alphabet=DNA)
        s = dist.formatData(['A'])
        self.assertEqual( str(s), "[1, [0]]") 

        # single multivariate Normal distribution 
        dist = mixture.MultiNormalDistribution(2,[0.0,1.0], [[0.3,0.2],[0.1,1.0]] )
        s = dist.formatData([0.3, 1.2])
        self.assertEqual( str(s), '[2, [0.29999999999999999, 1.2]]')     
        
        
        # ProductDistribution(Normal, Multinom, Discrete )
        n1 = mixture.NormalDistribution(2.5,0.5)
        d1 = mixture.DiscreteDistribution(4,[0.23,0.26,0.26,0.25],alphabet = DNA)
        m1 = mixture.MultinomialDistribution(6,4,[0.1,0.1,0.2,0.6],alphabet=DNA)
        p = mixture.ProductDistribution([n1,d1,m1])
        
        s = p.formatData([0.5,'A','A','T','C','G','G','C'])
        self.assertEqual( str(s), "[6, [0.5, 0, 1, 2, 2, 1]]") 

        # ProductDistribution(Mix(Normal), Normal, Multinom, Discrete )
        n1 = mixture.NormalDistribution(2.5,0.5)
        n2 = mixture.NormalDistribution(-2.0,1.0)
        c1 = mixture.ProductDistribution([n1])
        c2 = mixture.ProductDistribution([n2])
        pi = [0.4, 0.6]
        mix = mixture.MixtureModel(2,pi,[c1,c2])
        n1 = mixture.NormalDistribution(2.5,0.5)
        d1 = mixture.DiscreteDistribution(4,[0.23,0.26,0.26,0.25],alphabet = DNA)
        m1 = mixture.MultinomialDistribution(6,4,[0.1,0.1,0.2,0.6],alphabet=DNA)
        p = mixture.ProductDistribution([mix,n1,d1,m1])

        s = p.formatData([1.0,0.5,'A','A','T','C','G','G','C'])
        self.assertEqual( str(s), "[7, [1.0, 0.5, 0, 1, 2, 2, 1]]") 
        
        
        # ProductDistribution(Mix(Multinom), Normal, Multinom, Discrete )       
        n1 =  mixture.MultinomialDistribution(3,4,[0.1,0.1,0.2,0.6],alphabet=DNA)
        n2 =  mixture.MultinomialDistribution(3,4,[0.1,0.1,0.2,0.6],alphabet=DNA)
        c1 = mixture.ProductDistribution([n1])
        c2 = mixture.ProductDistribution([n2])
        pi = [0.4, 0.6]
        mix = mixture.MixtureModel(2,pi,[c1,c2])
        n1 = mixture.NormalDistribution(2.5,0.5)
        d1 = mixture.DiscreteDistribution(4,[0.23,0.26,0.26,0.25],alphabet = DNA)
        m1 = mixture.MultinomialDistribution(6,4,[0.1,0.1,0.2,0.6],alphabet=DNA)
        p = mixture.ProductDistribution([mix,n1,d1,m1])
        
        s = p.formatData(['A','G','T',0.5,'A','A','T','C','G','G','C'])
        self.assertEqual( str(s), "[10, [1, 0, 1, 1, 0.5, 0, 1, 2, 2, 1]]") 


        # ProductDistribution(Mix(Discrete), Normal, Multinom, Discrete )       
        n1 =  mixture.DiscreteDistribution(4,[0.23,0.26,0.26,0.25],alphabet = DNA)
        n2 =  mixture.DiscreteDistribution(4,[0.23,0.26,0.26,0.25],alphabet = DNA)
        c1 = mixture.ProductDistribution([n1])
        c2 = mixture.ProductDistribution([n2])
        pi = [0.4, 0.6]
        mix = mixture.MixtureModel(2,pi,[c1,c2])
        n1 = mixture.NormalDistribution(2.5,0.5)
        d1 = mixture.DiscreteDistribution(4,[0.23,0.26,0.26,0.25],alphabet = DNA)
        m1 = mixture.MultinomialDistribution(6,4,[0.1,0.1,0.2,0.6],alphabet=DNA)
        p = mixture.ProductDistribution([mix,n1,d1,m1])
        
        s = p.formatData(['T',0.5,'A','A','T','C','G','G','C'])
        self.assertEqual( str(s), "[7, [3, 0.5, 0, 1, 2, 2, 1]]") 


class NormalDistributionTests(unittest.TestCase):
    """
    Tests for class NormalDistribution
    """

    def setUp(self):
        self.dist = mixture.NormalDistribution(0.0,1.0)
        
        
    def testeq(self):
        tdist1 = mixture.NormalDistribution(0.0,1.0)
        self.assertEqual(self.dist,tdist1)
        
        tdist2 = mixture.NormalDistribution(2.43,0.753)
        self.assertNotEqual(self.dist,tdist2)
        
        
    def testcopy(self):
        cp = copy.copy(self.dist)
        
        self.dist.mu = 5.0
        self.assertEqual(self.dist.mu,5.0)
        self.dist.sigma = 3.2
        self.assertEqual(self.dist.sigma,3.2)
        
        self.assertEqual(cp.mu,0.0)
        self.assertEqual(cp.sigma,1.0)
        
        
    def testpdf(self):
        a =  numpy.array([ [0.5],[1.0],[3.2],[-2.3],[7.8] ], dtype='Float64')
        p =  self.dist.pdf(a)
                
        self.assertEqual(str(p),"[ -1.04393853  -1.41893853  -6.03893853  -3.56393853 -31.33893853]")

       
            
    def testmstep(self):       
        a =  numpy.array([ [0.5],[1.0],[3.2],[-2.3],[7.8] ], dtype='Float64')
        post1 = numpy.array([ 0.5,0.5,0.5,0.5,0.5 ])   # dummy posterior
        
        self.dist.MStep(post1,a)
        self.assertEqual(str(self.dist.mu),"2.04")
        self.assertEqual(str(self.dist.sigma),"3.37081592497")
        
        post2 = numpy.array([ 0.1,0.1,0.8,0.1,0.8 ])   # dummy posterior
        self.dist.MStep(post2,a)
        self.assertEqual(str(self.dist.mu),"4.58947368421")
        self.assertEqual(str(self.dist.sigma),"3.03469321034")

    def testsample(self):
        random.seed(3586662)
        x = self.dist.sample()
        self.assertEqual(str(x),"-1.130581561")
       
           
    def testsampleset(self):
        random.seed(3586662)
        x = self.dist.sampleSet(10)
        self.assertEqual(str(x),'[-1.13058156 -1.66891075 -3.05726151 -0.63949235 -1.57436875 -0.46658398\n  0.8928686  -1.97693209  0.17397463  0.48817142]')
    
   
    def testisvalid(self):
        self.dist.isValid(0.5)
        self.assertRaises( mixture.InvalidDistributionInput, self.dist.isValid,'A' )    
    
    def testflatstr(self):
        f = self.dist.flatStr(1)
        self.assertEqual(f, '\t\t;Norm;0.0;1.0\n')
        
            
#    def testposteriortraceback(self):
#        pass
            
#    def testupdatesuffp(self):
#        pass
            
    def testmerge(self):
        pass    


class MultiNormalDistributionTests(unittest.TestCase):
    def setUp(self):
        random.seed(3586662)

        self.dist = mixture.MultiNormalDistribution(3, [0.0,1.0,2.0], [ [1.0,0.1,0.04],[0.1,1.0,0.2],[0.2,0.12,1.0] ])
        #print self.dist        

        self.data = self.dist.sampleSet(10)    
        #print self.data
        

#    def testeq(self):
#        pass    
#   
#    def testcopy(self):
#        pass
        
    def testpdf(self):
        res = self.dist.pdf(self.data)
        self.assertEqual(str(res), '[-9.36609609 -4.27624557 -5.13430985 -3.7094928  -3.56997005 -3.95061984\n -3.02135587 -3.7760178  -4.28146567 -3.95570885]')

            
    def testmstep(self):       
        post = numpy.ones(10,dtype='Float64')
        self.dist.MStep(post, self.data)

        self.assertEqual(str(self.dist), 'Normal:  [[-0.35102902  0.41163352  1.16925349], [[0.58092143386218997, -0.017474956383177847, 0.58669594241714107], [-0.017474956383177847, 1.0887544899396635, 0.44125993864780844], [0.58669594241714107, 0.44125993864780844, 1.1047533761494748]]]')        
        
        
    def testsample(self):
        s = self.dist.sample()
        self.assertEqual(str(s), '[-1.3330318465269027, 1.2010161194550606, 0.35547714589258694]')
            
    def testsampleset(self):
        s = self.dist.sampleSet(3)
        self.assertEqual(str(s), '[[-1.33303185  1.20101612  0.35547715]\n [ 0.45069163  0.39710096  3.32416995]\n [ 0.29382531  1.33373668  2.58634925]]')
    
    
    def testisvalid(self):
        pass    
    
            
    def testflatstr(self):
        f = self.dist.flatStr(1)
        self.assertEqual(f, '\t\t;MultiNormal;3;[0.0, 1.0, 2.0];[[1.0, 0.10000000000000001, 0.040000000000000001], [0.10000000000000001, 1.0, 0.20000000000000001], [0.20000000000000001, 0.12, 1.0]]\n')
        
    def testposteriortraceback(self):
        pass
            
    def testupdatesuffp(self):
        pass
            
    def testmerge(self):
        pass    

#class ExponentialDistributionTests(unittest.TestCase):
#    def setUp(self):
#        # some setup
#        pass
#
#    def testeq(self):
#        pass    
#   
#    def testcopy(self):
#        pass
#        
#    def testpdf(self):
#        pass
#            
#    def testmstep(self):       
#        pass    
#        
#    def testsample(self):
#        pass
#            
#    def testsampleset(self):
#        pass    
#    
    
#    def testisvalid(self):
#        pass    
#    

#    def testflatstr(self):
#        pass
#        
#    def testposteriortraceback(self):
#        pass
#            
#    def testupdatesuffp(self):
#        pass
#            
#    def testmerge(self):
#        pass    
#
#
#class UniformDistributionTests(unittest.TestCase):
#    def setUp(self):
#        # some setup
#        pass
#
#    def testeq(self):
#        pass    
#   
#    def testcopy(self):
#        pass
#        
#    def testpdf(self):
#        pass
#            
#    def testmstep(self):       
#        pass    
#        
#    def testsample(self):
#        pass
#            
#    def testsampleset(self):
#        pass    
#    
    
#    def testisvalid(self):
#        pass    
#    
#            
#    def testflatstr(self):
#        pass
#        
#    def testposteriortraceback(self):
#        pass
#            
#    def testupdatesuffp(self):
#        pass
#            
#    def testmerge(self):
#        pass    
#
#class MultinomialDistributionTests(unittest.TestCase):
#    def setUp(self):
#        # some setup
#        pass
#
#    def testeq(self):
#        pass    
#   
#    def testcopy(self):
#        pass
#        
#    def testpdf(self):
#        pass
#            
#    def testmstep(self):       
#        pass    
#        
#    def testsample(self):
#        pass
#            
#    def testsampleset(self):
#        pass    
#    
#    def testisvalid(self):
#        pass    
#    

#    def testflatstr(self):
#        pass
#        
#    def testposteriortraceback(self):
#        pass
#            
#    def testupdatesuffp(self):
#        pass
#            
#    def testmerge(self):
#        pass    
#


class DiscreteDistributionTests(unittest.TestCase):
    """
    Tests for class DiscreteDistribution.
    """

    def setUp(self):

        self.DNA = mixture.Alphabet(['A','C','G','T'])
    
        self.d = mixture.DiscreteDistribution(4, [ 0.2,0.3,0.4,0.1 ], self.DNA )
        self.dat = numpy.array(([[0],[1],[0],[2],[3]]))
        
    def testeq(self):
        d2 =  mixture.DiscreteDistribution(4, [ 0.2,0.3,0.4,0.1 ], self.DNA )
        self.assertEqual(self.d,d2)

  
    def testcopy(self):
        d2 = copy.copy(self.d)
        self.assertEqual(self.d,d2)
        del self.d
        self.assertEqual(str(d2.phi),'[ 0.2  0.3  0.4  0.1]')
        self.assertEqual(d2.M,4)
        
    def testpdf(self):
        self.assertEqual(str(self.d.pdf(self.dat)),'[-1.60943791 -1.2039728  -1.60943791 -0.91629073 -2.30258509]')
            
    def testmstep(self):       
        post = numpy.array([0.4,0.2,0.1,0.8,0.9] )
        self.d.MStep(post,self.dat) 
        self.assertEqual(str(self.d.phi),'[ 0.20833333  0.08333333  0.33333333  0.375     ]')
                
    def testsample(self):
        random.seed(3586662)
        s = self.d.sample()
        self.assertEqual(s,'A')
        
            
    def testsampleset(self):
        random.seed(3586662)
        s = self.d.sampleSet(10)
        self.assertEqual(s,['A', 'C', 'A', 'G', 'C', 'T', 'G', 'A', 'C', 'G'])

    def testisvalid(self):
        self.d.isValid('A')
        self.assertRaises(mixture.InvalidDistributionInput,self.d.isValid,'U')
        self.d.isValid(['T'])
        self.assertRaises(mixture.InvalidDistributionInput,self.d.isValid,['U'])
    
            
    def testflatstr(self):
        f = self.d.flatStr(1)
        self.assertEqual(f, "\t\t;Discrete;4;[0.20000000000000001, 0.29999999999999999, 0.40000000000000002, 0.10000000000000001];['A', 'C', 'G', 'T'];[0, 0, 0, 0]\n")
#        
#    def testposteriortraceback(self):
#        pass
#            
#    def testupdatesuffp(self):
#        pass
#            
#    def testmerge(self):
#        pass    
#


#class DirichletDistributionTests(unittest.TestCase):
#    def setUp(self):
#        self.d1 = mixture.DirichletDistribution(4,[1.0,1.0,1.0,1.0])  # uniform prior
#        self.d2 = mixture.DirichletDistribution(4,[1.5,1.5,1.5,1.5])  # prior with emphasis on uniform phi
#        self.DNA = mixture.Alphabet(['A','C','G','T'])
#
#
#    def testeq(self):
#        self.assertEqual(self.d1 == self.d2, False)
#        self.assertEqual(self.d1 == 'hallo', False)        
#        self.assertEqual(self.d1 == self.d1, True)    
#        
#    def testpdf(self):
#        pass        
#
        
        


#  XXX more...        


class DirichletPriorTests(unittest.TestCase):
    """
    Tests for class DirichletPrior.
    """
    def setUp(self):
        self.d1 = mixture.DirichletPrior(4,[1.0,1.0,1.0,1.0])  # uniform prior
        self.d2 = mixture.DirichletPrior(4,[1.5,1.5,1.5,1.5])  # prior with emphasis on uniform phi
        self.d3 = mixture.DirichletPrior(4,[1.01, 1.01, 1.01, 3.0])  # prior with emphasis on the last symbol
        self.d4 = mixture.DirichletPrior(4,[1.5,1.5,1.5,1.5])  # prior with emphasis on uniform phi
        self.DNA = mixture.Alphabet(['A','C','G','T'])


    def testeq(self):
        self.assertEqual(self.d1 == self.d2, False)
        self.assertEqual(self.d1 == 'hallo', False)        
        self.assertEqual(self.d1 == self.d1, True)    
        self.assertEqual(self.d2 == self.d4, True)    

        
    def testpdf(self):
        m = mixture.MultinomialDistribution(3,4,[0.4,0.1,0.1,0.4],alphabet = self.DNA)
        disc = mixture.DiscreteDistribution(4,[0.25,0.25,0.25,0.25],alphabet = self.DNA)
        
        # uniform prior    
        self.assertEqual( str(self.d1.pdf(m)), '1.79175946923')
        self.assertEqual( str(self.d1.pdf(disc)), '1.79175946923')

        self.assertEqual( str(self.d2.pdf(m)), '2.05174486845')
        self.assertEqual( str(self.d2.pdf(disc)), '2.49803197108')

        # array valued input 
        disc2  =mixture.DiscreteDistribution(4,[0.2,0.1,0.1,0.6],alphabet = self.DNA)
        p = self.d2.pdf([m, disc, disc2])
        self.assertEqual( str(p), '[ 2.05174487  2.49803197  1.90790383]')

    def testmapmstep(self):       

        # input is DiscreteDistribution
        dist = mixture.DiscreteDistribution(4,[0.4,0.1,0.1,0.4],alphabet = self.DNA)
        dat1 = numpy.array([0,0,1,2,3,3])
        post1 = numpy.ones(6,dtype='Float64')
        
        self.d1.mapMStep(dist, post1, dat1)
        self.assertEqual(str(dist.phi.tolist()), '[0.33333333333333331, 0.16666666666666666, 0.16666666666666666, 0.33333333333333331]')    
        
        self.d2.mapMStep(dist, post1, dat1)
        self.assertEqual(str(dist.phi.tolist()), '[0.3125, 0.1875, 0.1875, 0.3125]')    

        self.d3.mapMStep(dist, post1, dat1)
        self.assertEqual(str(dist.phi.tolist()), '[0.25031133250311333, 0.12577833125778329, 0.12577833125778329, 0.4981320049813201]')    
        
        # input is MultinomialDistribution
        dist = mixture.MultinomialDistribution(3,4,[0.4,0.1,0.1,0.4],alphabet = self.DNA)
        dat1 = numpy.array( [[3,0,0,0], [1,1,0,1], [0,2,0,1], [0,1,1,1], [1,0,0,2], [0,0,0,3]])
        post1 = numpy.ones(6,dtype='Float64')
        
        self.d1.mapMStep(dist, post1, dat1)
        self.assertEqual(str(dist.phi.tolist()), '[0.27777777777777779, 0.22222222222222221, 0.055555555555555552, 0.44444444444444442]')    
        
        self.d2.mapMStep(dist, post1, dat1)
        self.assertEqual(str(dist.phi.tolist()), '[0.27500000000000002, 0.22500000000000001, 0.074999999999999997, 0.42499999999999999]')    

        self.d3.mapMStep(dist, post1, dat1)
        self.assertEqual(str(dist.phi.tolist()), '[0.25012481278082871, 0.200199700449326, 0.05042436345481776, 0.49925112331502741]')    

    def testmarginal(self):
        res1 = self.d1.marginal([1.0, 2.0, 11.0, 3.0])
        self.assertEqual(str(res1), '-20.5566424959')
        res2 = self.d2.marginal([5.0, 8.0, 6.0, 1.0])
        self.assertEqual(str(res2), '-27.5620419418')
        res3 = self.d3.marginal([5.0, 4.0, 5.0, 1.0])
        self.assertEqual(str(res3), '-23.6695641578')
        res4 = self.d4.marginal([5.0, 2.0, 1.0, 3.0])
        self.assertEqual(str(res4), '-15.7992843092')

    def testposterior(self):
        m = mixture.DiscreteDistribution(4,[0.1,0.3,0.2,0.4])
        
        res1 = self.d1.posterior(m, [1.0, 2.0, 11.0, 3.0])
        self.assertEqual(str(res1), '[ 2.49287482  2.66514604  0.4383393   2.63537388]')
        res2 = self.d2.posterior(m, [5.0, 8.0, 6.0, 1.0])
        self.assertEqual(str(res2), '[ 2.175781    1.29884317  1.9097195   2.61466619]')
        res3 = self.d3.posterior(m, [5.0, 4.0, 5.0, 1.0])
        self.assertEqual(str(res3), '[ 3.1167637   3.30068711  3.1167637   3.14885983]')
        res4 = self.d4.posterior(m, [5.0, 2.0, 1.0, 3.0])
        self.assertEqual(str(res4), '[ 2.175781    2.66755309  2.61466619  2.57712427]')
        

    def testcopy(self):
        cp = copy.copy(self.d1)
        self.assertEqual(cp,self.d1)
        self.d1.alpha = numpy.zeros(4)
        self.assertEqual(str(cp.alpha),str(numpy.ones(4)))


    def testmapmstepmerge(self):
        post1 = numpy.array([0.3,0.2,0.5,0.12,0.5],dtype='Float64')
        post2 = numpy.array([0.4,0.1,0.1,0.7,0.3],dtype='Float64')

        data = numpy.array([0,1,2,3,0])

        d = mixture.DiscreteDistribution(4,[0.25]*4)
        
        self.d2.mapMStep(d, post1 + post2, data)
        
        self.assertEqual(str(d),'DiscreteDist(M = 4): [ 0.38314176  0.1532567   0.21072797  0.25287356]')
        d2 = mixture.DiscreteDistribution(4,[0.25]*4)
        
        req_stat1 = numpy.zeros(d2.M,dtype='Float64')
        req_stat2 = numpy.zeros(d2.M,dtype='Float64')
        for i in range(d2.M):
            i_ind = numpy.where(data == i)[0]
            req_stat1[i] = numpy.sum(post1[i_ind])
            req_stat2[i] = numpy.sum(post2[i_ind])

        dum1 = mixture.DiscreteDistribution(4,[0.25]*4)
        dum2 = mixture.DiscreteDistribution(4,[0.1,0.2,0.3,0.4])
        
        cm1 = mixture.CandidateGroup(dum1, sum(req_stat1),'dum', req_stat1)
        cm2 = mixture.CandidateGroup(dum2, sum(req_stat2),'dum', req_stat2)

        cmr = self.d2.mapMStepMerge([cm1,cm2])
        
        self.assertEqual(str(cmr.dist),str(d))  #  


#    def testsample(self):
#        pass
#            
#    def testsampleset(self):
#        pass    
#    
#    def testisvalid(self):
#        pass    
#            
    def testflatstr(self):
        f = self.d1.flatStr(1)
        self.assertEqual(f, '\t\t;DirichletPr;4;[1.0, 1.0, 1.0, 1.0]\n')
#        
#    def testposteriortraceback(self):
#        pass
#            
#    def testupdatesuffp(self):
#        pass
#            
#    def testmerge(self):
#        pass    
#

class NormalGammaPriorTests(unittest.TestCase):
    """
    Tests for class NormalGammaPrior.
    """

    def setUp(self):
        mu = 2.0
        kappa = 0.1
        dof = 2
        scale = 2.0
        
        self.ng = mixture.NormalGammaPrior(mu, kappa, dof, scale )
        
        
    def testpdf(self):
        n1 = mixture.NormalDistribution(0.5,0.7)
        p1 = self.ng.pdf(n1)
        self.assertEqual(str(p1),'-2.55726452327')

        n2 = mixture.NormalDistribution(-3.5,2.7)
        p2 = self.ng.pdf(n2)
        self.assertEqual(str(p2), '-7.38114015051')
        
        n3 = mixture.NormalDistribution(1.9,0.1)
        p3 = self.ng.pdf(n3)
        self.assertEqual(str(p3),'-90.6073056147')

        n4 = mixture.NormalDistribution(9.9,0.01)  # -inf result raises exception
        self.assertRaises(ValueError, self.ng.pdf, n4)

        # array valued input 
        p5 = self.ng.pdf([n1,n2,n3])
        self.assertEqual(str(p5),'[ -2.55726452  -7.38114015 -90.60730561]')
        self.assertRaises(ValueError, self.ng.pdf, [n1,n2,n3,n4])

    def testmapmstepmerge(self):
        post1 = numpy.array([0.3,0.2,0.5,0.12,0.5],dtype='Float64')
        post2 = numpy.array([0.4,0.1,0.1,0.7,0.3],dtype='Float64')

        data = numpy.array([[1.2], [2.0], [1.1], [3.1], [0.4]])

        d = mixture.NormalDistribution(0.0,1.0)
        
        self.ng.mapMStep(d, post1 + post2, data)
        
        self.assertEqual(str(d),'Normal:  [1.55481927711, 0.803640227896]')
        d2 = mixture.DiscreteDistribution(4,[0.25]*4)
        
        req_stat1 = d.sufficientStatistics(post1, data)
        req_stat2 = d.sufficientStatistics(post2, data)

        dum1 = mixture.DiscreteDistribution(4,[0.25]*4)
        dum2 = mixture.DiscreteDistribution(4,[0.1,0.2,0.3,0.4])
        
        cm1 = mixture.CandidateGroup(dum1, sum(post1),'dum', req_stat1)
        cm2 = mixture.CandidateGroup(dum2, sum(post2),'dum', req_stat2)

        cmr = self.ng.mapMStepMerge([cm1,cm2])
        
        self.assertEqual(str(cmr.dist),str(d))  #  
        


class DirichletMixturePriorTests(unittest.TestCase):
    """
    Tests for class DirichletMixturePrior.
    """

    def setUp(self):

        self.DNA = mixture.Alphabet(['A','C','G','T'])

        dPrior= [ mixture.DirichletPrior(4,[1.3,1.6,1.1,4.0]),
                  mixture.DirichletPrior(4,[3.1,1.2,1.1,1.0])  ] 

        self.dmixPrior = mixture.DirichletMixturePrior(2,4,[0.5,0.5],dPrior)

        #mixprior = mixture.MixtureModelPrior(0.1,0.1,piPrior, [cPrior,cPrior,cPrior] )
        #m = mixture.BayesMixtureModel(4,[0.25,0.25,0.25,0.25],[p1,p2,p3,p4],mixprior,struct=1)


    def testeq(self):
        dPrior= [ mixture.DirichletPrior(4,[1.3,1.6,1.1,4.0]),
                  mixture.DirichletPrior(4,[3.1,1.2,1.1,1.0])  ] 

        dmp2 = mixture.DirichletMixturePrior(2,4,[0.5,0.5],dPrior)        
        
        self.assertEqual(self.dmixPrior == dmp2, True)

        dPrior= [ mixture.DirichletPrior(4,[1.3,1.6,1.1,4.0]),
                  mixture.DirichletPrior(4,[3.1,1.2,1.1,1.0])  ] 

        dmp3 = mixture.DirichletMixturePrior(2,4,[0.7,0.3],dPrior)        
        self.assertEqual(self.dmixPrior == dmp3, False)
        
        dPrior= [ mixture.DirichletPrior(4,[2.3,1.6,1.1,4.0]),
                  mixture.DirichletPrior(4,[3.1,1.2,2.1,1.0])  ] 

        dmp4 = mixture.DirichletMixturePrior(2,4,[0.5,0.5],dPrior)        
        self.assertEqual(self.dmixPrior == dmp4, False)        


    def testpdf(self):
        m = mixture.MultinomialDistribution(3,4,[0.4,0.1,0.1,0.4],alphabet = self.DNA)
        disc = mixture.DiscreteDistribution(4,[0.25,0.25,0.2,0.3],alphabet = self.DNA)

        # single distribution input   
        self.assertEqual( str(self.dmixPrior.pdf(m)), '2.29559766753' )
        self.assertEqual( str(self.dmixPrior.pdf(disc)), '1.76408269819')

        # list input
        testLists(self, self.dmixPrior.pdf([m,disc]).tolist(), [2.2955976675334093, 1.7640826981888198], 14)
        testLists(self, self.dmixPrior.pdf([disc, m,m,disc]).tolist(), [1.7640826981888198, 2.2955976675334093, 2.2955976675334093, 1.7640826981888198], 14)


    def testmapmstep(self):       

        # input is DiscreteDistribution
        dist = mixture.DiscreteDistribution(4,[0.4,0.1,0.1,0.4],alphabet = self.DNA)
        dat1 = numpy.array([0,0,1,2,3,3])
        post1 = numpy.ones(6,dtype='Float64')
        
        self.dmixPrior.mapMStep(dist, post1, dat1)
        testLists(self, dist.phi.tolist(),[0.31686594399861573, 0.18188034910242759, 0.15894585209433559, 0.342307854804621], 14)
        
        # input is MultinomialDistribution
        dist = mixture.MultinomialDistribution(3,4,[0.4,0.1,0.1,0.4],alphabet = self.DNA)
        dat1 = numpy.array( [[3,0,0,0], [1,1,0,1], [0,2,0,1], [0,1,1,1], [1,0,0,2], [0,0,0,3]])
        post1 = numpy.ones(6,dtype='Float64')
        
        self.dmixPrior.mapMStep(dist, post1, dat1)
        testLists(self, dist.phi.tolist(),[0.28374853426045621, 0.2143354801453049, 0.083217212994288553, 0.41869877259995031], 14)
        
    def testconsistencywithdirichletprior(self):
        """
        There are special cases where a dirichlet mixture prior (dmp) is equivalent to a single
        dirichlet prior. To test the computations consistency of results for some of these cases
        is checked.
        """


        # a dmp with equal parameters for all components is equivalent to
        # a single dirichlet with the same parameters
        dPrior= [ mixture.DirichletPrior(4,[1.3,1.6,1.1,4.0]),
                  mixture.DirichletPrior(4,[1.3,1.6,1.1,4.0]),
                  mixture.DirichletPrior(4,[1.3,1.6,1.1,4.0])  ] 
        dmp1 = mixture.DirichletMixturePrior(3,4,[0.2, 0.3, 0.5],dPrior)
        d1 = mixture.DirichletPrior(4,[1.3,1.6,1.1,4.0])

        # check pdf results
        dist1 = mixture.DiscreteDistribution(4,[0.1,0.6,0.1,0.2],alphabet = self.DNA)    
        self.assertEqual(dmp1.pdf(dist1),d1.pdf(dist1))
        dist2 = mixture.MultinomialDistribution(3,4,[0.5,0.3,0.1,0.1],alphabet = self.DNA)
        self.assertEqual(dmp1.pdf(dist2),d1.pdf(dist2))

        # check parameter estimates
        
        # XXX different scale for alphas in DirichletPrior and DirichletMixturePrior
        # DirichletPrior uses to true MAP estimates, DirichletMixturePrior follows
        # the approach usually taken in the literature of using the least-squares estimates
        # of the MAP. The difference is a -1 term in the numerator of the estimation formula
        
        # Therefore adding 1 to each alpha yields the same parameter estimates
        d1 = mixture.DirichletPrior(4,[2.3,2.6,2.1,5.0])
        
        dat1 = numpy.array([0,0,1,1,2,0,3,2,2,3])
        post1 = numpy.ones(10,dtype='Float64')
        temp1 = mixture.DiscreteDistribution(4,[0.2,0.2,0.2,0.4],alphabet = self.DNA)  
        temp2 = mixture.DiscreteDistribution(4,[0.2,0.2,0.2,0.4],alphabet = self.DNA)          
        
        dmp1.mapMStep(temp1, post1, dat1)
        d1.mapMStep(temp2, post1, dat1)
        
        
        self.assertEqual(str(temp1.phi), str(temp2.phi))
 
        
#        dat2 = numpy.array( [[3,0,0,0], [1,0,0,2], [0,2,0,1], [1,1,0,1], [1,0,0,2], [0,0,0,3], [0,0,0,3], [1,0,0,2], [1,1,0,1], [1,0,0,2]])
#        post2 = numpy.ones(10,dtype='Float64')
#        temp1 = mixture.MultinomialDistribution(3, 4, [1.0,0.0,0.0,0.0], alphabet = self.DNA)  
#        temp2 = mixture.MultinomialDistribution(3, 4, [0.0,0.0,0.0,1.0], alphabet = self.DNA)          
        
    def testposterior(self):
        dist1 = mixture.DiscreteDistribution(4,[0.1,0.6,0.1,0.2],alphabet = self.DNA) 
        p1 = self.dmixPrior.posterior(dist1) 
        self.assertAlmostEqual(p1[0], 0.78314206506543915,14)
        self.assertAlmostEqual(p1[1], 0.21685793493456079,14)

        dist2 = mixture.MultinomialDistribution(3,4,[0.5,0.3,0.1,0.1],alphabet = self.DNA)
        p2 = self.dmixPrior.posterior(dist2) 
        self.assertAlmostEqual(p2[0], 0.018530789429022847,14)
        self.assertAlmostEqual(p2[1], 0.98146921057097714,14)


    def testmapmstepmerge(self):
        post1 = numpy.array([0.3,0.2,0.5,0.12,0.5],dtype='Float64')
        post2 = numpy.array([0.4,0.1,0.1,0.7,0.3],dtype='Float64')

        data = numpy.array([0,1,2,3,0])

        d = mixture.DiscreteDistribution(4,[0.25]*4)
        
        self.dmixPrior.mapMStep(d, post1 + post2, data)
        
        self.assertEqual(str(d),'DiscreteDist(M = 4): [ 0.36649153  0.16247853  0.16440497  0.30662497]')
        d2 = mixture.DiscreteDistribution(4,[0.25]*4)
        
        req_stat1 = numpy.zeros(d2.M,dtype='Float64')
        req_stat2 = numpy.zeros(d2.M,dtype='Float64')
        for i in range(d2.M):
            i_ind = numpy.where(data == i)[0]
            req_stat1[i] = numpy.sum(post1[i_ind])
            req_stat2[i] = numpy.sum(post2[i_ind])

        dum1 = mixture.DiscreteDistribution(4,[0.25]*4)
        dum2 = mixture.DiscreteDistribution(4,[0.1,0.2,0.3,0.4])
        
        cm1 = mixture.CandidateGroup(dum1, sum(req_stat1),0.3, req_stat1)
        cm2 = mixture.CandidateGroup(dum2, sum(req_stat2),0.7, req_stat2)

        cmr = self.dmixPrior.mapMStepMerge([cm1,cm2])
        
        self.assertEqual(str(cmr.dist),'DiscreteDist(M = 4): [ 0.54933743  0.28053815  0.2713648   0.59875962]')  #  str(d)


class ProductDistributionPriorTests(unittest.TestCase):
    """
    Tests for class ProductDistributionPrior.
    """
    def setUp(self):

        self.comp_pr = mixture.ProductDistributionPrior([ mixture.DirichletPrior(4,[1.0,2.0,2.0,1.0]) ,
                      mixture.DirichletPrior(4,[1.0,1.0,4.0,1.0]) ,
                      mixture.NormalGammaPrior(2.0, 0.1, 2, 1.0 ),
                      mixture.NormalGammaPrior(2.0, 0.1, 2, 1.0 ) ] )

    def testeq(self):
        comp_pr2 = mixture.ProductDistributionPrior([ mixture.DirichletPrior(4,[1.0,2.0,2.0,1.0]) ,
                      mixture.DirichletPrior(4,[1.0,4.0,1.0,1.0]) ,
                      mixture.NormalGammaPrior(2.0, 0.1, 2, 1.0 ),
                      mixture.NormalGammaPrior(2.0, 0.1, 2, 1.0 ) ] )
        
        self.assertEqual(self.comp_pr == comp_pr2, False)
        
        comp_pr2[1] = mixture.DirichletPrior(4,[1.0,1.0,4.0,1.0])
        self.assertEqual(self.comp_pr == comp_pr2, True)

 # XXX ...

class MixtureModelPriorTests(unittest.TestCase):
    """
    Tests for class MixtureModelPrior.
    """
    def setUp(self):

        piPrior = mixture.DirichletPrior(1,[1.0])

        mu = 2.0
        kappa = 0.1
        dof = 2
        scale = 2.0

        compPrior = [ mixture.DirichletPrior(4,[1.0,2.0,2.0,1.0]) ,
                      mixture.DirichletPrior(4,[1.0,1.0,4.0,1.0]) ,
                      mixture.NormalGammaPrior(mu, kappa, dof, scale ),
                      mixture.NormalGammaPrior(mu, kappa, dof, scale )]

        self.prior = mixture.MixtureModelPrior(0.5,0.6,piPrior, compPrior)
    
    def testeq(self):
        piPrior = mixture.DirichletPrior(1,[1.0])

        mu = 2.0
        kappa = 0.1
        dof = 2
        scale = 2.0

        compPrior = [ mixture.DirichletPrior(4,[1.0,2.0,2.0,1.0]) ,
                      mixture.DirichletPrior(4,[1.0,1.0,4.0,1.0]) ,
                      mixture.NormalGammaPrior(mu, kappa, dof, scale ),
                      mixture.NormalGammaPrior(mu, kappa, dof, scale )]

        prior2 = mixture.MixtureModelPrior(0.0,0.6,piPrior, compPrior)


        self.prior == prior2


    def testpdf(self):

        c = mixture.ProductDistribution( [ mixture.DiscreteDistribution(4,[0.25]*4),
                                           mixture.MultinomialDistribution(3,4,[0.1,0.6,0.1,0.2]),
                                           mixture.NormalDistribution(0.0,1.0) , 
                                           mixture.NormalDistribution(-2.0,0.5) ])
        m = mixture.MixtureModel(1,[1.0],[c])
        
        self.assertEqual(str(self.prior.pdf(m)), '-12.4635011183')
    
    def testcopy(self):
        cp = copy.copy(self.prior)
        self.assertEqual(self.prior==cp,True)
        
        self.prior.compPrior.priorList[0].alpha = [0.0]
        
        self.assertEqual(str(cp.compPrior.priorList[0].alpha) ,str(numpy.array([1.0,2.0,2.0,1.0])))

    def testisvalid(self):
        c = mixture.ProductDistribution( [ mixture.DiscreteDistribution(4,[0.25]*4),
                                           mixture.MultinomialDistribution(3,4,[0.1,0.6,0.1,0.2]),
                                           mixture.NormalDistribution(0.0,1.0) , 
                                           mixture.NormalDistribution(-2.0,0.5) ])
        m1 = mixture.MixtureModel(1,[1.0],[c])
        self.prior.isValid(m1)

        m2 = mixture.MixtureModel(2,[0.3,0.7],[c,c])
        self.assertRaises(mixture.InvalidDistributionInput, self.prior.isValid, m2)


        c2 = mixture.ProductDistribution( [ mixture.DiscreteDistribution(4,[0.25]*4),
                                           mixture.NormalDistribution(0.0,1.0) ,
                                           mixture.MultinomialDistribution(3,4,[0.1,0.6,0.1,0.2]),
                                           mixture.NormalDistribution(-2.0,0.5) ])
        m3 = mixture.MixtureModel(1,[1.0],[c2])
        self.assertRaises(mixture.InvalidDistributionInput, self.prior.isValid, m3)
        
        c3 = mixture.ProductDistribution( [ mixture.DiscreteDistribution(4,[0.25]*4),
                                            mixture.MultinomialDistribution(3,4,[0.1,0.6,0.1,0.2]),
                                            mixture.NormalDistribution(-2.0,0.5) ])
        m4 = mixture.MixtureModel(1,[1.0],[c3])
        self.assertRaises(mixture.InvalidDistributionInput, self.prior.isValid, m4)


    
    
class ProductDistributionTests(unittest.TestCase):
    """
    Tests for class ProductDistribution.
    """
    def setUp(self):
        self.prod = mixture.ProductDistribution( [ mixture.DiscreteDistribution(4,[0.25]*4),
                                           mixture.MultinomialDistribution(3,4,[0.1,0.6,0.1,0.2]),
                                           mixture.NormalDistribution(-2.0,0.5) ,
                                           mixture.ExponentialDistribution(1.0),
                                           mixture.MultiNormalDistribution(2,[0.0,1.0], [[0.3,0.2],[0.1,1.0]] ) ])

    def testpdf(self): 

        l = [['0','0','1','2',-2.3,0.1,0.2,1.1],['1','1','1','1',0.3,0.14,0.6,1.3],['2','0','1','2',-3.1,0.4,-0.2,0.8]]

        data = mixture.DataSet()
        data.fromList(l)
        
        m = mixture.MixtureModel(1,[1.0],[self.prod])
        data.internalInit(m)
        self.assertEqual(str(self.prod.pdf(data)), '[ -8.27554718 -15.66059967 -10.82090432]')
        
    def testisvalid(self):
        l = [['0','0','1','2',-2.3,0.1,0.2,1.1],['4','1','1','1',0.3,0.14,0.6,1.3],
            ['2','0','1','2',-3.1,0.4,0.8],['1','0','2',-3.1,0.4,0.8,0.78],
            ['2','0','1','2',-3.1,-1.0, 0.4,0.8]]
        
        self.prod.isValid(l[0])
        self.assertRaises(mixture.InvalidDistributionInput, self.prod.isValid, l[1])
        self.assertRaises(mixture.InvalidDistributionInput, self.prod.isValid, l[2])
        self.assertRaises(mixture.InvalidDistributionInput, self.prod.isValid, l[3])
        self.assertRaises(mixture.InvalidDistributionInput, self.prod.isValid, l[4])

#    def testeq(self):
#        raise NotImplementedError
#   
#    def testcopy(self):
#        raise NotImplementedError
        
            
#    def testmstep(self):       
#        raise NotImplementedError
#        
#    def testsample(self):
#        raise NotImplementedError
            
    
   


class MixtureModelPartialLearningTests(unittest.TestCase):
    """
    Tests for semi-supervised learning in classes LabeledMixtureModel and ConstrainedMixtureModel.
    """
    def testemfixlabels(self):
        l = [[3.6704548984145786], [7.4850458858888267], [5.5679870244380885], [1.8948738587656102], [6.3796597596325251], [6.7740700319588667], [5.3324147712221572], [6.0053993914010819], [6.0004977866626836], [2.3912721528162093], [1.2617720906388765], [2.2965179694073492], [6.2011150415322831]]
        dat = mixture.ConstrainedDataSet()
        dat.fromList(l)

        fixedlabels = [[0,2,6]]
        dat.setConstrainedLabels(fixedlabels)

        n1 = mixture.ProductDistribution([mixture.NormalDistribution(4.5,1.5)])
        n2 = mixture.ProductDistribution([mixture.NormalDistribution(8.0,1.8)])

        mpi = [0.4, 0.6]
        train = mixture.LabeledMixtureModel(2,mpi,[n1,n2])
        
        train.EM(dat,10,0.1,silent=1)
        c = train.classify(dat,silent=1)

        self.assertEqual(str(c),'[0 1 0 0 1 1 0 1 1 0 0 0 1]')

        self.assertEqual(str(train.pi), '[ 0.66878953  0.33121047]')
        self.assertEqual(str(train.components[0][0]), 'Normal:  [3.84041070987, 1.93327701521]')
        self.assertEqual(str(train.components[1][0]), 'Normal:  [6.47311765018, 0.50132494554]')
        
        

        
    def testemconstraints(self):
        l = [[3.6704548984145786], [7.4850458858888267], [4.8679870244380885], [1.8948738587656102], [6.3796597596325251], [6.7740700319588667], [5.3324147712221572], [6.0053993914010819], [6.0004977866626836], [2.3912721528162093], [1.2617720906388765], [2.2965179694073492], [6.2011150415322831]]
        dat = mixture.ConstrainedDataSet()
        dat.fromList(l)

        pos_constr = numpy.zeros((13,13),dtype='Float64')
        pos_constr[0,2] = 1.0
        pos_constr[2,0] = 1.0
#        pos_constr[0,6] = 1.0
#        pos_constr[6,0] = 1.0
#        pos_constr[2,6] = 1.0
#        pos_constr[6,2] = 1.0

        neg_constr = numpy.zeros((13,13),dtype='Float64')
#        neg_constr[0,2] = 1.0
#        neg_constr[2,0] = 1.0
        neg_constr[0,6] = 1.0
        neg_constr[6,0] = 1.0
        neg_constr[2,6] = 1.0
        neg_constr[6,2] = 1.0
                
        dat.setPairwiseConstraints(pos_constr,neg_constr)
                       
                       
        n1 = mixture.ProductDistribution([mixture.NormalDistribution(4.5,1.5)])
        n2 = mixture.ProductDistribution([mixture.NormalDistribution(6.6,1.8)])

        mpi = [0.5, 0.5]
        
        train = mixture.ConstrainedMixtureModel(2,mpi,[n1,n2])
        random.seed(1)
        p = train.modelInitialization(dat,100,100,3,rtype=1)
        
        #posterior = numpy.zeros((2,13),dtype='Float64')        
        
        [log_l,log_p]= train.EM(dat,100,0.1,100,100,p,3,silent=1)

        c = train.classify(dat,100,100,numpy.exp(log_l),3,silent=1)
        self.assertEqual(str(c),'[0 1 0 0 1 1 1 1 1 0 0 0 1]')
        self.assertEqual(str(train.pi), '[ 0.46997507  0.53002493]')
        self.assertEqual(str(train.components[0][0]), 'Normal:  [2.79334411699, 1.27604735923]')
        self.assertEqual(str(train.components[1][0]), 'Normal:  [6.31242489602, 0.630612790811]')


class BayesMixtureModelTests(unittest.TestCase):
    """
    Tests for class BayesMixtureModel.
    """
    def setUp(self):
        G = 3
        p = 4
        # Bayesian Mixture with three components and four discrete features
        piPrior = mixture.DirichletPrior(G,[1.0]*G)
    
        compPrior= [ mixture.DirichletPrior(4,[2.02,1.02,3.02,1.42]),mixture.DirichletPrior(4,[1.02,2.02,3.02,1.72]),
                     mixture.DirichletPrior(4,[1.52,1.72,2.02,1.02]),mixture.DirichletPrior(4,[1.52,2.02,1.02,5.02])]
        


        mixPrior = mixture.MixtureModelPrior(0.1,0.1,piPrior, compPrior)

        self.DNA = mixture.Alphabet(['A','C','G','T'])
        random.seed(3586662)
        mixture._C_mixextend.set_gsl_rng_seed(3586662)
        comps = []
        for i in range(G):
            dlist = []
            for j in range(4):
               phi = mixture.random_vector(4)
               dlist.append( mixture.DiscreteDistribution(4,phi,self.DNA))
            comps.append(mixture.ProductDistribution(dlist))
        pi = mixture.random_vector(G)
        self.m = mixture.BayesMixtureModel(G,pi, comps, mixPrior, struct = 1)
        
        self.data = mixture.DataSet()
        l = [['A', 'G', 'A', 'T'], ['A', 'G', 'A', 'A'], ['G', 'T', 'G', 'A'], ['G', 'G', 'A', 'G'], ['C', 'T', 'T', 'A'],
            ['C', 'T', 'G', 'A'], ['T', 'G', 'G', 'T'], ['G', 'C', 'G', 'T'], ['T', 'A', 'G', 'G'], ['A', 'G', 'G', 'A'],
            ['G', 'G', 'G', 'T'], ['C', 'G', 'G', 'A'], ['A', 'T', 'G', 'T'], ['C', 'G', 'G', 'A'], ['C', 'G', 'G', 'T'],
            ['A', 'C', 'A', 'T'], ['C', 'G', 'G', 'C'], ['C', 'T', 'A', 'A'], ['A', 'G', 'G', 'A'], ['A','C', 'T', 'A'], 
            ['A', 'G', 'A', 'A'], ['A', 'G', 'T', 'G'], ['G', 'T', 'G', 'A'], ['T', 'C', 'C', 'A'], ['A', 'C', 'G', 'T'],
            ['C', 'G', 'G', 'T'], ['T', 'A', 'G', 'T'], ['T', 'C', 'T', 'C'], ['G', 'T', 'G', 'T'], ['T', 'G', 'A', 'A'], 
            ['A', 'T', 'C', 'A'], ['G', 'G', 'C', 'G'], ['G', 'C','A', 'T'], ['A', 'C', 'G', 'T'], ['A', 'G', 'C', 'G'], 
            ['C', 'C', 'C', 'T'], ['G', 'G', 'T', 'A'], ['C', 'T', 'G', 'T'], ['A', 'G', 'G', 'A'], ['G', 'G', 'A', 'G']]
        self.data.fromList(l)
        self.data.internalInit(self.m)


        l2 = [[0.84415734210279203, 3.4831252651390257, -2.0114691015214223, '1'], 
        [0.57222942131134247, -6.3745496428062598, -2.8601051092050338, '3'], 
        [1.1034642666571195, -5.3577275348876148, -3.1146891814304389, '2'], 
        [-0.19927292611462444, -1.1937256801018536, -2.7907449952182222, '1'],
        [0.97243650579331242, 1.7350289551506874, -3.6354683780255805, '2'], 
        [0.99177414545803999, -5.7626163860784603, -3.3466535599578462, '2'], 
        [1.0060590118349366, -5.7890643159612312, -2.2450385318798691, '3'], 
        [1.5835914152104689, 1.5961551732250574, -2.7523093515605876, '3'], 
        [1.0031284888519361, -7.1523637186251907, -3.8985888193923208, '2'],
        [1.4908256849813117, 1.3877005773065594, -3.1067879105457417, '2'],
        [0.69214327179122326, -0.30344817528702617, -2.7973949321854077, '2'],
        [0.91916318214912751, 3.1000346363444757, -2.8666720793510647, '0'],
        [2.345633352473679, 0.16087200224272347, -2.6257350900065619, '3'], 
        [0.95235835374739464, 1.4732654415792585, -3.2545450565085483, '0'],
        [1.602157719545996, 2.8661497991259446, -3.0635175786389524, '1'], 
        [0.69299355409901375, -5.3246941979332627, -3.1479143643427232, '2'],
        [1.0892917304906975, -6.1040097897649792, -2.8655423737527177, '3'],
        [0.2005153638949998, 0.52479824903375505, -3.8636374393910309, '1'],
        [1.1678705443107265, -0.37585185162193335, -3.0787761392845416, '3'], 
        [0.88892153171856414, -5.5167558427884877,-2.6124201493076677, '3'],
        [-0.041974139334297167, 4.2507769624060083, -3.4465950645179126, '2'],
        [1.1515887636499875, 2.7972154367508821, -3.2448434191382911, '3'],
        [1.3680765819454179, -6.1971982186874248, -2.3337352134059639, '3'],
        [0.64791981966297785, -5.3058036013081082, -1.7402431491674624, '2'],
        [1.3379548269757844, 2.5366270204479782, -2.9907335954687384, '0'],
        [0.73718903725569729, 1.7476289380420684, -2.7259761936547089, '2'],
        [0.51046926111166369, 0.30877915224043528,-2.7541222082323213, '2'],
        [0.55635267700522939, 3.0615003341802636, -1.5241436184074817, '2'],
        [1.3010558053932728, -6.4069872160494779, -3.6973625379097883, '3'],
        [1.7623420534183178, -6.2936580073616213, -2.1875623544962508, '2'],
        [0.45923118840055943, 0.34066275417435632, -2.6072343220803438, '1'],
        [0.56386731177265648, 5.1028744187156487, -3.1729979696411719, '0'],
        [0.63053217827641972, 3.1550913701986953, -2.8000747628496803, '1'],
        [0.74349439801247064, 5.4136966332598302, -2.6245681527263272, '3']]

        self.data2 = mixture.DataSet()
        self.data2.fromList(l2)

        

        tn11 = mixture.NormalDistribution(1.6,0.65)
        tn12 = mixture.NormalDistribution(1.0,0.35)
        tn13 = mixture.NormalDistribution(-3.2,0.58)
        td14 = mixture.DiscreteDistribution(4,[0.25]*4)
        tc1 = mixture.ProductDistribution([tn11,tn12,tn13,td14])

        tn21 = mixture.NormalDistribution(5.0,0.9)
        tn22 = mixture.NormalDistribution(-6.4,0.54)
        tn23 = mixture.NormalDistribution(1.2,0.5)
        td24 = mixture.DiscreteDistribution(4,[0.25]*4)
        tc2 = mixture.ProductDistribution([tn21,tn22,tn23,td24])

        tpi = [0.8,0.2]
        sp1 = mixture.NormalGammaPrior(1.0,1.0,1.0,1.0)
        sp2 = mixture.NormalGammaPrior(1.0,1.0,1.0,1.0)
        sp3 = mixture.NormalGammaPrior(1.0,1.0,1.0,1.0)
        sp4 = mixture.DirichletPrior(4,[1.02]*4)
        pipr = mixture.DirichletPrior(2,[1.0,1.0])
        prior = mixture.MixtureModelPrior(0.03,0.03, pipr,[sp1,sp2,sp3,sp4])
        self.m2 = mixture.BayesMixtureModel(2,tpi,[tc1,tc2],prior,struct=1)
        self.data2.internalInit(self.m2)
        prior.compPrior.priorList[0].setParams(self.data2.getInternalFeature(0),2)
        prior.compPrior.priorList[1].setParams(self.data2.getInternalFeature(1),2)
        prior.compPrior.priorList[2].setParams(self.data2.getInternalFeature(2),2)


    def testcopy(self):
        cp = copy.copy(self.m)

    def testeq(self):
        G = 3
        p = 4
        # Bayesian Mixture with three components and four discrete features
        piPrior = mixture.DirichletPrior(G,[1.0]*G)
        compPrior= [ mixture.DirichletPrior(4,[2.02,1.02,3.02,1.42]),mixture.DirichletPrior(4,[1.02,2.02,3.02,1.72]),
                     mixture.DirichletPrior(4,[1.52,1.72,2.02,1.02]),mixture.DirichletPrior(4,[1.52,2.02,1.02,5.02])]
        mixPrior = mixture.MixtureModelPrior(0.15,0.15,piPrior, compPrior)

        self.DNA = mixture.Alphabet(['A','C','G','T'])
        random.seed(3586662)
        mixture._C_mixextend.set_gsl_rng_seed(3586662)
        comps = []
        for i in range(G):
            dlist = []
            for j in range(4):
               phi = mixture.random_vector(4)
               dlist.append( mixture.DiscreteDistribution(4,phi,self.DNA))
            comps.append(mixture.ProductDistribution(dlist))
        pi = mixture.random_vector(G)
        m2 = mixture.BayesMixtureModel(G,pi, comps, mixPrior, struct = 1)
    
        self.assertEqual(self.m == m2, False)
        
        m2.prior.nrCompPrior = numpy.log(0.1)
        m2.prior.structPrior = numpy.log(0.1)
        
        self.assertEqual(self.m == m2,True)        

    def testbayesmixturemapem(self):
        
        #print self.m
        
        self.m.mapEM(self.data,40,0.1,silent=1)
        
        #print self.m
        #self.assertEqual(str(self.m.pi),'[ 0.27471411  0.28258675  0.44269914]')
        self.assertEqual(str(self.m.components[1].distList[2].phi),'[ 0.31015039  0.2236957   0.34025197  0.12590194]')
        self.assertEqual(str(self.m.components[2].distList[3].phi),'[ 0.53186597  0.07784179  0.00337653  0.38691572]')
        
    def testbayesmixrandmaxmapem(self):
        self.m.randMaxTraining(self.data,3,40,0.1,silent=1)

    def testbayesupdatestructure(self):
        
        # use uniform prior
        piPrior = mixture.DirichletPrior(3,[1.0]*3)
        compPrior= [ mixture.DirichletPrior(4,[1.02]*4) ] * 4
        mixPrior = mixture.MixtureModelPrior(0.01,0.01,piPrior, compPrior)
        self.m.prior = mixPrior
        
        self.m.mapEM(self.data, 40,0.1,silent=1)
        c = self.m.updateStructureBayesian(self.data,silent=1)
        self.assertEqual( c,6)
        self.assertEqual( str(self.m.leaders),'[[0, 2], [0, 2], [0], [0]]')
        self.assertEqual( str(self.m.groups), '[{0: [1], 2: []}, {0: [1], 2: []}, {0: [1, 2]}, {0: [1, 2]}]')

        self.assertEqual(str(self.m.pi), '[ 0.16045824  0.38332446  0.4562173 ]')
        self.assertEqual(str(self.m.components[0].distList[1].phi),'[ 0.09299761  0.41397815  0.49067351  0.00235072]')
        self.assertEqual(str(self.m.components[1].distList[3].phi),'[ 0.4246507  0.0503992  0.1501996  0.3747505]')
        
        logp = self.m.mapEM(self.data,1,0.1,silent=1)
        self.assertEqual(str(logp[1]), '-210.317357795')

    def testbayesnormgamma(self)    :
        #print self.m2
        self.m2.mapEM(self.data2,30,0.1,silent=1)
        #print self.m2

        self.assertEqual(str(self.m2.pi),'[ 0.35293918  0.64706082]')
        self.assertEqual(str(self.m2.components[0].distList[0]  ),'Normal:  [1.03551857564, 0.267379671329]')
        self.assertEqual(str(self.m2.components[0].distList[1]  ),'Normal:  [-5.96118416543, 0.655891604822]')
        self.assertEqual(str(self.m2.components[0].distList[2]  ),'Normal:  [-2.83752030449, 0.508436811645]')
        self.assertEqual(str(self.m2.components[0].distList[3]  ), 'DiscreteDist(M = 4): [ 0.00165564  0.00165564  0.49834223  0.49834649]')            
    
        self.assertEqual(str(self.m2.components[1].distList[0]  ),'Normal:  [0.873675185386, 0.504040070827]')
        self.assertEqual(str(self.m2.components[1].distList[1]  ),'Normal:  [1.96093124967, 1.59585315625]')
        self.assertEqual(str(self.m2.components[1].distList[2]  ),'Normal:  [-2.89718774482, 0.434882981521]')
        self.assertEqual(str(self.m2.components[1].distList[3]  ),'DiscreteDist(M = 4): [ 0.18206466  0.27264409  0.31793651  0.22735474]')
       
    def testbayesstructureem(self):
        self.m.bayesStructureEM(self.data,2,2,40,0.1,silent=1)

        self.assertEqual(self.m.G, 3)
        self.assertEqual(str(self.m.leaders),'[[0, 1], [0, 1], [0], [0, 2]]')
        self.assertEqual(str(self.m.groups),'[{0: [2], 1: []}, {0: [2], 1: []}, {0: [1, 2]}, {0: [1], 2: []}]')
        self.assertEqual(str(self.m.components[0][0]),'DiscreteDist(M = 4): [ 0.37830054  0.27666408  0.28029575  0.06473962]')   
        self.assertEqual(str(self.m.components[0][1]),'DiscreteDist(M = 4): [ 0.00066029  0.18665376  0.55106449  0.26162146]')   
        self.assertEqual(str(self.m.components[0][3]),'DiscreteDist(M = 4): [ 0.11779314  0.13479561  0.14112911  0.60628214]')   

    def testklfeatureranks(self):
        ranks = self.m.KLFeatureRanks(self.data,[0], silent=1)
        testTupleLists(self, ranks,[(0.14427839406237647, 0), (0.13474946073624822, 2), (0.074990561644492151, 3), (0.058614197665394219, 1)], 14)

        ranks = self.m.KLFeatureRanks(self.data,[0,2], silent=1)
        testTupleLists(self, ranks,[(0.26090883547682586, 0), (0.17545191359121187, 3), (0.15731239730737478, 2), (0.024072778105738678, 1)], 14)

        ranks = self.m.KLFeatureRanks(self.data,[1,2], silent=1)
        testTupleLists(self, ranks,[(0.14427839406237647, 0), (0.13474946073624822, 2), (0.074990561644492151, 3), (0.058614197665394219, 1)], 14)

    def testminimalstructure(self):

        self.m.minimalStructure()
        self.assertEqual(str(self.m.leaders), '[[0, 1, 2], [0, 1, 2], [0, 1, 2], [0, 1, 2]]')
        self.assertEqual(str(self.m.groups), '[{0: [], 1: [], 2: []}, {0: [], 1: [], 2: []}, {0: [], 1: [], 2: []}, {0: [], 1: [], 2: []}]')

        self.m.leaders = [[0,  2], [0], [0,  2], [0]]
        self.m.groups = [{0: [1], 2: []}, {0: [1, 2]}, {0: [1], 2: []}, {0: [1,2]}]
        self.m.minimalStructure()
        self.assertEqual(str(self.m.leaders), '[[0, 1], [0], [0, 1], [0]]')
        self.assertEqual(str(self.m.groups), '[{0: [], 1: []}, {0: [1]}, {0: [], 1: []}, {0: [1]}]')
        self.assertEqual(self.m.G, 2)
        self.assertEqual(self.m.freeParams, 19)


        self.setUp() # reset m

        self.m.leaders = [[0], [0], [0], [0]]
        self.m.groups = [{0: [1, 2]}, {0: [1, 2]}, {0: [1, 2]}, {0: [1,2]}]
        self.m.minimalStructure()
        self.assertEqual(str(self.m.leaders), '[[0], [0], [0], [0]]')
        self.assertEqual(str(self.m.groups), '[{0: []}, {0: []}, {0: []}, {0: []}]')
        self.assertEqual(self.m.G, 1)
        self.assertEqual(self.m.freeParams, 12)


class MixtureModelTests(unittest.TestCase):
    """
    Tests for class MixtureModel.
    """
    def setUp(self):
        self.DIAG = mixture.Alphabet(['.','0','8','1'])
        n1 = mixture.NormalDistribution(2.5,0.5)
        n2 = mixture.NormalDistribution(6.0,0.8)

        mult1 = mixture.MultinomialDistribution(3,4,[0.23,0.26,0.26,0.25],alphabet = self.DIAG)
        mult2 = mixture.MultinomialDistribution(3,4,[0.7,0.1,0.1,0.1],alphabet = self.DIAG)

        c1 = mixture.ProductDistribution([n1,mult1])
        c2 = mixture.ProductDistribution([n2,mult2])

        mpi = [0.4, 0.6]
        self.m = mixture.MixtureModel(2,mpi,[c1,c2])

        n1 = mixture.NormalDistribution(2.5,0.5)
        mult1 = mixture.MultinomialDistribution(3,4,[0.23,0.26,0.26,0.25],alphabet = self.DIAG)
        d1 = mixture.DiscreteDistribution(4,[0.23,0.26,0.26,0.25],alphabet = self.DIAG)
        e1 = mixture.ExponentialDistribution(1.0)
        mn1 = mixture.MultiNormalDistribution(2,[1.0,2.0],[ [1.0,0.5],[0.5,1.0] ])

        n2 = mixture.NormalDistribution(-2.0,1.0)
        mult2 = mixture.MultinomialDistribution(3,4,[0.5,0.2,0.2,0.1],alphabet = self.DIAG)
        d2 = mixture.DiscreteDistribution(4,[0.1,0.3,0.1,0.5],alphabet = self.DIAG)
        e2 = mixture.ExponentialDistribution(2.0)
        mn2 = mixture.MultiNormalDistribution(2,[1.5,2.0],[ [0.8,0.1],[0.2,1.0] ])

        c1 = mixture.ProductDistribution([n1,mult1,d1,e1,mn1])
        c2 = mixture.ProductDistribution([n2,mult2,d2,e2,mn2])
        
        pi = [0.4, 0.6]
        self.m_all = mixture.MixtureModel(2,pi,[c1,c2])


#    def testmixturesuffstatattributes(self):
#        print "----------------------"
#        print "p:",self.m.p
#        print "suff_p:",self.m.suff_p
#        print self.m.components[0].dataRange
#        print self.m.components[0].suff_dataRange


    def testeq(self):
        n1 = mixture.NormalDistribution(1.5,0.5)
        n2 = mixture.NormalDistribution(6.0,0.8)

        mult1 = mixture.MultinomialDistribution(3,4,[0.23,0.26,0.26,0.25],alphabet = self.DIAG)
        mult2 = mixture.MultinomialDistribution(3,4,[0.1,0.1,0.7,0.1],alphabet = self.DIAG)

        c1 = mixture.ProductDistribution([n1,mult1])
        c2 = mixture.ProductDistribution([n2,mult2])

        mpi = [0.5, 0.5]
        m2 = mixture.MixtureModel(2,mpi,[c1,c2])

        self.assertEqual(self.m==m2,False)

        m2.pi = numpy.array([0.4, 0.6],dtype='Float64')
        self.assertEqual(self.m==m2,False)
        
        m2.components[0][0].mu = 2.5
        self.assertEqual(self.m==m2,False)
        
        m2.components[1][1] = mixture.MultinomialDistribution(3,4,[0.7,0.1,0.1,0.1],alphabet = self.DIAG)
        self.assertEqual(self.m==m2,True)

    def testmixtureallem(self):
        """
        Mixture with all (non-sequence) atomar distributions available
        """

        data = mixture.DataSet()
        l = [[1.8918773044356572, '.', '8', '1', '0', 2.35442010455411, 0.90857251768321845, 2.9084647635570593], [2.6859039639792819, '.', '0', '8', '8', 0.89717111717432541, -1.1136763322054235, 0.37710939034334223], [-4.2181695000125945, '0', '8', '.', '0', 0.0005856354546493693, 1.3853193731036311, -2.6185019231713618], [-2.8585062321976942, '0', '.', '.', '1', 0.0076519556727788502, 0.60415784410716444, -2.8440534334104672], 
             [-3.4956005043854663, '.', '.', '.', '0', 0.37513230719776602, 1.3041954018639283, -3.6982663911648652], [2.5688378507218079, '0', '0', '0', '0', 0.88412393351305663, 0.063378905069815916, 2.3743538328032545], [-1.8637506878905052, '8', '.', '0', '1', 2.457269626806335, 1.2937192355764773, -3.0510625377277831], [-2.1194235665956582, '8', '.', '0', '.', 0.12208677615248997, 1.4900664959149097, -1.0497481687211503], 
             [-3.0127831596421233, '8', '8', '1', '1', 0.10916121666047895, 1.5688341195062365, -2.0213614014671828], [-1.8208451754577171, '.', '.', '.', '1', 0.33004234771593577, 1.2932501549941697, -1.5949438801128235], [-2.3703822818537432, '8', '1', '0', '1', 0.22552033717768097, 1.6757118060694636, -1.7695330070738791], [-2.1159485034003769, '8', '1', '0', '0', 0.61328249735749418, 0.4234334770382131, -2.315505721339401],
             [-2.1347125472920219, '.', '.', '.', '0', 0.020479663095155396, 0.99321104597773879, -1.1629724459472346]]
        data.fromList(l)


        gn1 = mixture.NormalDistribution(-1.5,0.9)
        gmult1 = mixture.MultinomialDistribution(3,4,[0.1,0.4,0.4,0.1],alphabet = self.DIAG)
        gd1 = mixture.DiscreteDistribution(4,[0.5,0.1,0.1,0.3],alphabet = self.DIAG)
        ge1 = mixture.ExponentialDistribution(0.6)
        gmn1 = mixture.MultiNormalDistribution(2,[0.7,2.2],[ [1.0,0.6],[0.8,1.2] ])

        gn2 = mixture.NormalDistribution(3.0,1.1)
        gmult2 = mixture.MultinomialDistribution(3,4,[0.2,0.2,0.2,0.4],alphabet = self.DIAG)
        gd2 = mixture.DiscreteDistribution(4,[0.3,0.3,0.1,0.3],alphabet = self.DIAG)
        ge2 = mixture.ExponentialDistribution(2.8)
        gmn2 = mixture.MultiNormalDistribution(2,[1.3,1.0],[ [0.9,0.5],[0.6,1.3] ])

        gc1 = mixture.ProductDistribution([gn1,gmult1,gd1,ge1,gmn1])
        gc2 = mixture.ProductDistribution([gn2,gmult2,gd2,ge2,gmn2])
        
        gpi = [0.4, 0.6]
        g = mixture.MixtureModel(2,gpi,[gc1,gc2])

        g.EM(data,40,0.1,silent=1)
        self.assertEqual(str(g.pi), '[ 0.23076923  0.76923077]'  )
        
        
#        print g.components[0].distList[0]
#        print g.components[0].distList[1]
#        print g.components[0].distList[2]
#        print g.components[0].distList[3]
#        print g.components[0].distList[4]
        
        
        self.assertEqual(str(g.components[0].distList[0]), 'Normal:  [2.38220637305, 0.34999339552]')
        self.assertEqual(str(g.components[0].distList[1]), 'Multinom(M = 4, N = 3 ) : [ 0.22222222  0.44444444  0.22222222  0.11111111]')
        self.assertEqual(str(g.components[0].distList[2]), 'DiscreteDist(M = 4): [  2.49875062e-04   6.66333500e-01   3.33166750e-01   2.49875062e-04]')
        self.assertEqual(str(g.components[0].distList[3]), 'Exponential:  [0.725388448525]')
        self.assertEqual(str(g.components[0].distList[4]), 'Normal:  [[-0.04724164  1.88664266], [[0.68770018725283333, 0.88014718559525484], [0.88014718559525484, 1.1868910971984066]]]')

   

        self.assertEqual(str(g.components[1].distList[0]), 'Normal:  [-2.60101221587, 0.744405770895]')
        self.assertEqual(str(g.components[1].distList[1]), 'Multinom(M = 4, N = 3 ) : [ 0.46666667  0.2         0.23333333  0.1       ]')
        self.assertEqual(str(g.components[1].distList[2]), 'DiscreteDist(M = 4): [  9.99750062e-02   3.99900025e-01   2.49937516e-04   4.99875031e-01]')
        self.assertEqual(str(g.components[1].distList[3]), 'Exponential:  [2.34674997335]')
        self.assertEqual(str(g.components[1].distList[4]), 'Normal:  [[ 1.2031899  -2.21259489], [[0.15099010970407539, 0.060671540603358741], [0.060671540603358741, 0.65526254779920301]]]')

    def testmixgaussdisc(self):
        n1 = mixture.NormalDistribution(2.5,0.5)
        d1 = mixture.DiscreteDistribution(4,[0.23,0.26,0.26,0.25],alphabet = self.DIAG)
        n2 = mixture.NormalDistribution(-2.0,1.0)
        d2 = mixture.DiscreteDistribution(4,[0.1,0.3,0.1,0.5],alphabet = self.DIAG)

        c1 = mixture.ProductDistribution([n1,d1])
        c2 = mixture.ProductDistribution([n2,d2])
        
        pi = [0.4, 0.6]
        m = mixture.MixtureModel(2,pi,[c1,c2])

        data = mixture.DataSet()
        l = [[2.3067148530759196, '1'],
            [-3.3937899938608864, '0'],
            [2.1453548445915058, '1'],
            [2.5782106621412639, '.'],
            [3.2695657225076191, '1'],
            [-3.7947205133889188, '1'],
            [2.6609272635699091, '.'],
            [-3.037791980230244, '1'],
            [-2.7921060507157986, '0'],
            [-1.005585825166154, '0'],
            [-3.9715187562361702, '.'],
            [3.0876112202307135, '8'],
            [-2.3418461383413289, '1'],
            [-3.2783952111130494, '1'],
            [-1.0453054086838787, '0']]
        data.fromList(l)
        data.internalInit(m)

        gn1 = mixture.NormalDistribution(2.5,0.5)
        gd1 = mixture.DiscreteDistribution(4,[0.23,0.26,0.26,0.25],alphabet = self.DIAG)
        gn2 = mixture.NormalDistribution(-2.0,1.0)
        gd2 = mixture.DiscreteDistribution(4,[0.1,0.3,0.1,0.5],alphabet = self.DIAG)
        gc1 = mixture.ProductDistribution([gn1,gd1])
        gc2 = mixture.ProductDistribution([gn2,gd2])
        gpi = [0.2, 0.8]
        g = mixture.MixtureModel(2,gpi,[gc1,gc2])
        g.EM(data,40,0.1,silent=1)

        self.assertEqual(str(g.pi), '[ 0.39999861  0.60000139]'  )
        self.assertEqual(str(g.components[0].distList[0]), 'Normal:  [2.67473242494, 0.397801961454]')
        self.assertEqual(str(g.components[0].distList[1]), 'DiscreteDist(M = 4): [  3.33251094e-01   2.49937516e-04   1.66625589e-01   4.99873379e-01]')
        self.assertEqual(str(g.components[1].distList[0]), 'Normal:  [-2.74010633306, 1.02615649886]')
        self.assertEqual(str(g.components[1].distList[1]), 'DiscreteDist(M = 4): [  1.11083139e-01   4.44332332e-01   2.49937516e-04   4.44334591e-01]')


    def testem(self):
        l = [[3.6704548984145786, '8', '1', '1'], [7.4850458858888267, '1', '.', '.'], [5.5679870244380885, '.', '.', '.'], [1.8948738587656102, '0', '0', '0'], [6.3796597596325251, '.', '.', '.'], [6.7740700319588667, '.', '1', '.'], [5.3324147712221572, '.', '.', '.'], [6.0053993914010819, '.','.', '8'], [6.0004977866626836, '.', '.', '.'], [2.3912721528162093, '1', '0', '8'], [1.2617720906388765, '8', '1', '.'], [2.2965179694073492, '1', '8', '0'], [6.2011150415322831, '1', '.', '.']]
        dat = mixture.DataSet()
        dat.fromList(l)
        
        n1 = mixture.NormalDistribution(4.5,1.5)
        n2 = mixture.NormalDistribution(8.0,1.8)

        mult1 = mixture.MultinomialDistribution(3,4,[0.4,0.2,0.2,0.2],alphabet = self.DIAG)
        mult2 = mixture.MultinomialDistribution(3,4,[0.1,0.1,0.1,0.7],alphabet = self.DIAG)

        c1 = mixture.ProductDistribution([n1,mult1])
        c2 = mixture.ProductDistribution([n2,mult2])

        mpi = [0.4, 0.6]
        train = mixture.MixtureModel(2,mpi,[c1,c2])
        
        train.EM(dat,40,0.1,silent=1)

        self.assertEqual( str(train.pi[0]), '0.384611609936')
        self.assertEqual( str(train.components[0].distList[0].mu),'2.30296658077')
        self.assertEqual( str(train.components[1].distList[0].sigma), '0.636459666505')

    def testrandmaxem(self):
        random.seed(3586662)
        
        l =[[3.6704548984145786, '8', '1', '1'], [7.4850458858888267, '1', '.', '.'], 
        [5.5679870244380885, '.', '.', '.'], [1.8948738587656102, '0', '0', '0'], 
        [6.3796597596325251, '.', '.', '.'], [6.7740700319588667, '.', '1', '.'], 
        [5.3324147712221572, '.', '.', '.'], [6.0053993914010819, '.','.', '8'], 
        [6.0004977866626836, '.', '.', '.'], [2.3912721528162093, '1', '0', '8'], 
        [1.2617720906388765, '8', '1', '.'], [2.2965179694073492, '1', '8', '0'],
        [6.2011150415322831, '1', '.', '.']]
        dat = mixture.DataSet()
        dat.fromList(l)
        
        n1 = mixture.NormalDistribution(4.5,1.5)
        n2 = mixture.NormalDistribution(8.0,1.8)

        mult1 = mixture.MultinomialDistribution(3,4,[0.4,0.2,0.2,0.2],alphabet = self.DIAG)
        mult2 = mixture.MultinomialDistribution(3,4,[0.1,0.1,0.1,0.7],alphabet = self.DIAG)

        c1 = mixture.ProductDistribution([n1,mult1])
        c2 = mixture.ProductDistribution([n2,mult2])

        mpi = [0.4, 0.6]
        train = mixture.MixtureModel(2,mpi,[c1,c2])
        train.randMaxEM(dat,3,40,0.1,silent=1)

        self.assertEqual(str(train.pi), "[ 0.38461049  0.61538951]" )
        self.assertEqual(str(train.components[0].distList[0]), "Normal:  [2.30296118599, 0.791001832397]" )
        self.assertEqual(str(train.components[0].distList[1]), "Multinom(M = 4, N = 3 ) : [ 0.06666768  0.33333757  0.26666578  0.33332897]" )
        self.assertEqual(str(train.components[1].distList[0]), "Normal:  [6.21825321628, 0.63646629643]" )
        self.assertEqual(str(train.components[1].distList[1]), "Multinom(M = 4, N = 3 ) : [  8.33118326e-01   2.49937516e-04   4.16585950e-02   1.24973141e-01]" )

    def testrandmaxemsimple(self):
        random.seed(3586662)
    
        # simple gaussian model
        n1 = mixture.ProductDistribution([mixture.NormalDistribution(-2.5,0.5)])
        n2 = mixture.ProductDistribution([mixture.NormalDistribution(6.0,0.8)])
        
        pi = [0.4, 0.6]
        gen = mixture.MixtureModel(2,pi,[n1,n2])
        
        data = mixture.DataSet()
        l = [ [-2.6751369624764929] ,
               [3.5541907883613257] ,
               [4.950009051623474] ,
               [4.7405049982596053] ,
               [-2.2523083183357127] ,
               [6.1391797079580561] ,
               [7.5525326592401942] ,
               [-1.8669732387994338] ,
               [4.8362379747532103] ,
               [-3.1207976176705601] ,
               [-2.4129098827445872] ,
               [-2.8350290817806276] ,
               [5.344556553752307] ,
               [5.7325743305747787] ,
               [6.9475338057098321] ,
               [5.34149828634225] ,
               [-2.4015517154306671] ,
               [-1.9519106148228067] ,
               [-2.3405552482017411] ,
               [5.8262556749424412] ,
               [-2.484131799010588] ,
               [6.2688028343995477] ,
               [-2.5667642785423359] ,
               [5.4790139643682672] ,
               [8.0636235373059382] ,
               [6.2350602489435483] ,
               [7.0105696968484548] ,
               [6.4078204530854457] ,
               [-2.4074733713349112] ,
               [5.9780662579560744] ]
        data.fromList(l)
        data.internalInit(gen)

        n1 = mixture.ProductDistribution([mixture.NormalDistribution(4.5,1.5)])
        n2 = mixture.ProductDistribution([mixture.NormalDistribution(8.0,1.8)])
        pi = [0.7, 0.3]
        train = mixture.MixtureModel(2,pi,[n1,n2])
        train.randMaxEM(data,3,10,0.1,silent=1)
        self.assertEqual(str(train.pi), "[ 0.43290601  0.56709399]" )
        self.assertEqual(str(train.components[0].distList[0]), "Normal:  [3.448722685, 3.93454729029]" )
        self.assertEqual(str(train.components[1].distList[0]), "Normal:  [1.89876256628, 4.23502285951]" )
        
        # simple multinomial model
        mult1 = mixture.ProductDistribution([mixture.MultinomialDistribution(3,4,[0.23,0.26,0.26,0.25],alphabet = self.DIAG)])
        mult2 = mixture.ProductDistribution([mixture.MultinomialDistribution(3,4,[0.7,0.1,0.1,0.1],alphabet = self.DIAG)])
        
        pi = [0.4, 0.6]
        gen = mixture.MixtureModel(2,pi,[mult1,mult2])
        
        data = mixture.DataSet()
        l = [ ['0', '8', '8'] ,
               ['.', '.', '.'] ,
               ['8', '0', '.'] ,
               ['8', '0', '0'] ,
               ['.', '8', '0'] ,
               ['1', '0', '8'] ,
               ['8', '0', '0'] ,
               ['.', '.', '.'] ,
               ['.', '0', '8'] ,
               ['.', '.', '.'] ,
               ['8', '.', '.'] ,
               ['0', '8', '.'] ,
               ['0', '.', '.'] ,
               ['.', '0', '.'] ,
               ['1', '8', '8'] ,
               ['8', '8', '8'] ,
               ['0', '8', '0'] ,
               ['0', '.', '.'] ,
               ['.', '0', '8'] ,
               ['.', '8', '0'] ,
               ['.', '.', '0'] ,
               ['.', '1', '.'] ,
               ['1', '8', '1'] ,
               ['8', '0', '1'] ,
               ['.', '.', '.'] ,
               ['1', '.', '1'] ,
               ['0', '8', '1'] ,
               ['0', '.', '8'] ,
               ['1', '.', '.'] ,
               ['.', '8', '1'] ]
        data.fromList(l)
        data.internalInit(gen)
        mult1 = mixture.ProductDistribution([mixture.MultinomialDistribution(3,4,[0.4,0.2,0.2,0.2],alphabet = self.DIAG)])
        mult2 = mixture.ProductDistribution([mixture.MultinomialDistribution(3,4,[0.1,0.1,0.1,0.7],alphabet = self.DIAG)])
        pi = [0.7, 0.3]
        train = mixture.MixtureModel(2,pi,[mult1,mult2])

        train.randMaxEM(data,3,10,0.1,silent=1)
        self.assertEqual(str(train.pi), "[ 0.48717885  0.51282115]" )
        self.assertEqual(str(train.components[0].distList[0]), "Multinom(M = 4, N = 3 ) : [ 0.14164446  0.30563449  0.40080779  0.15191326]" )
        self.assertEqual(str(train.components[1].distList[0]), "Multinom(M = 4, N = 3 ) : [ 0.62377049  0.16464741  0.11756629  0.09401581]" )

    def testsimplegaussian(self):
        n1 = mixture.ProductDistribution([mixture.NormalDistribution(-2.5,0.5)])
        n2 = mixture.ProductDistribution([mixture.NormalDistribution(6.0,0.8)])
        pi = [0.4, 0.6]
        gen = mixture.MixtureModel(2,pi,[n1,n2])
        
        data = mixture.DataSet()
        l = [ [6.5445727620632344] ,
               [5.6348882068585668] ,
               [6.7921989830498877] ,
               [4.9101521351042514] ,
               [5.630628653137931] ,
               [4.5147580317315601] ,
               [5.7671344316967561] ,
               [-1.0980438466562152] ,
               [6.8098198516377479] ,
               [-2.6674442486121523] ,
               [6.7101233232999657] ,
               [-2.0481975241250003] ,
               [5.7515047118056293] ,
               [5.7415446659617899] ,
               [5.9845992826802386] ,
               [-3.043028955276009] ,
               [4.3453297022194874] ,
               [6.4999354021546782] ,
               [-2.3976434882316031] ,
               [6.4321559627701648] ,
               [6.6872710683408076] ,
               [-2.3021334453464943] ,
               [-2.4347664699656537] ,
               [6.1960339094588992] ,
               [-2.4965231831296428] ,
               [6.3421940955410188] ,
               [5.4253400776950356] ,
               [7.4667346630068305] ,
               [7.4199761965051261] ,
               [5.7051517369462657] ,
               [-2.9178082614396632] ,
               [-2.1937366207548026] ,
               [-2.7578746165839543] ,
               [7.4680564166282482] ,
               [-2.8246850063884859] ,
               [4.7688879222961011] ,
               [4.9517086476170844] ,
               [6.2938027130469552] ,
               [-2.8442237489103301] ,
               [-2.6247374748847623] ]
        data.fromList(l)
        data.internalInit(gen)
        
        n1 = mixture.ProductDistribution([mixture.NormalDistribution(4.5,1.5)])
        n2 = mixture.ProductDistribution([mixture.NormalDistribution(8.0,1.8)])
        pi = [0.7, 0.3]
        train = mixture.MixtureModel(2,pi,[n1,n2])
        train.EM(data,40,0.1,silent=1)

        self.assertEqual(str(train.pi), "[ 0.35  0.65]" )
        self.assertEqual(str(train.components[0].distList[0]), "Normal:  [-2.47506049216, 0.471475077261]" )
        self.assertEqual(str(train.components[1].distList[0]), "Normal:  [6.03055782897, 0.858213254015]" )


    def testsimplemultinom(self):

        mult1 = mixture.ProductDistribution([mixture.MultinomialDistribution(3,4,[0.23,0.26,0.26,0.25],alphabet = self.DIAG)])
        mult2 = mixture.ProductDistribution([mixture.MultinomialDistribution(3,4,[0.7,0.1,0.1,0.1],alphabet = self.DIAG)])
        
        pi = [0.4, 0.6]
        gen = mixture.MixtureModel(2,pi,[mult1,mult2])
        
        data = mixture.DataSet()
        l = [['.', '1', '1'],
            ['.', '.', '.'],
            ['.', '1', '.'],
            ['.', '1', '.'],
            ['0', '.', '.'],
            ['8', '.', '.'],
            ['1', '.', '8'],
            ['8', '1', '0'],
            ['8', '8', '8'],
            ['.', '8', '0'],
            ['.', '.', '1'],
            ['1', '0', '8'],
            ['.', '8', '0'],
            ['.', '.', '.'],
            ['.', '.', '.'],
            ['.', '.', '.'],
            ['.', '1', '1'],
            ['.', '8', '0'],
            ['.', '.', '1'],
            ['8', '.', '0']]
        data.fromList(l)
        data.internalInit(gen)

        mult1 = mixture.ProductDistribution([mixture.MultinomialDistribution(3,4,[0.4,0.2,0.2,0.2],alphabet = self.DIAG)])
        mult2 = mixture.ProductDistribution([mixture.MultinomialDistribution(3,4,[0.1,0.1,0.1,0.7],alphabet = self.DIAG)])
        pi = [0.7, 0.3]
        train = mixture.MixtureModel(2,pi,[mult1,mult2])

        train.EM(data,40,0.1,silent=1)

        self.assertEqual(str(train.pi), "[ 0.4191391  0.5808609]" )
        self.assertEqual(str(train.components[0].distList[0]), "Multinom(M = 4, N = 3 ) : [  7.28784278e-01   2.49948455e-04   2.49948455e-04   2.70715826e-01]" )
        self.assertEqual(str(train.components[1].distList[0]), "Multinom(M = 4, N = 3 ) : [ 0.36349785  0.20076187  0.31550092  0.12023937]" )
      

    def testsimplediscrete(self):

        d1 = mixture.ProductDistribution([mixture.DiscreteDistribution(4,[0.23,0.26,0.26,0.25],alphabet = self.DIAG)])
        d2 = mixture.ProductDistribution([mixture.DiscreteDistribution(4,[0.7,0.1,0.1,0.1],alphabet = self.DIAG)])
        
        pi = [0.4, 0.6]
        gen = mixture.MixtureModel(2,pi,[d1,d2])
        
        data = mixture.DataSet()
        l = [ ['0'] ,['8'] ,['1'] ,['.'] ,['.'] ,['1'] ,['1'] ,['0'] ,['0'] ,['0'] ,['8'] ,['1'] ,['.'] ,['.'] ,['1'] ,['8'] ,
              ['.'] ,['0'] ,['.'] ,['8'] ,['.'] ,['.'] ,['.'] ,['8'] ,['0'] ,['.'] ,['0'] ,['0'] ,['0'] ,['.'] ]
        data.fromList(l)
        data.internalInit(gen)

        d1 = mixture.ProductDistribution([mixture.DiscreteDistribution(4,[0.4,0.2,0.2,0.2],alphabet = self.DIAG)])
        d2 = mixture.ProductDistribution([mixture.DiscreteDistribution(4,[0.1,0.1,0.1,0.7],alphabet = self.DIAG)])
        pi = [0.7, 0.3]
        train = mixture.MixtureModel(2,pi,[d1,d2])

        train.EM(data,40,0.1,silent=1)
        self.assertEqual(str(train.pi), "[ 0.21783681  0.78216319]" )
        self.assertEqual(str(train.components[0].distList[0]), "DiscreteDist(M = 4): [ 0.16289199  0.24303136  0.13501742  0.45905923]" )
        self.assertEqual(str(train.components[1].distList[0]), "DiscreteDist(M = 4): [ 0.42341905  0.31586608  0.17548116  0.08523371]" )


    def testmixmixsimple(self):
        
        miss1 = mixture.ProductDistribution([mixture.NormalDistribution(-9999.9,0.00001)])
        n1= mixture.ProductDistribution([mixture.NormalDistribution(2.0,1.0)])
        c1 = mixture.ProductDistribution([mixture.MixtureModel(2,[0.999,0.001],[n1, miss1],compFix=[0,2])])
        
        miss2 =  mixture.ProductDistribution([mixture.NormalDistribution(-9999.9,0.00001)])
        n2=  mixture.ProductDistribution([mixture.NormalDistribution(-2.0,1.0)])
        c2 = mixture.ProductDistribution([mixture.MixtureModel(2,[0.999,0.001],[n2, miss2],compFix=[0,2])])
        
        pi = [0.6, 0.4]
        m = mixture.MixtureModel(2,pi,[c1,c2])

        data = mixture.DataSet()
        mat = [[3.1004406552920902], [2.0999408880314876], [3.50709400911362], 
               [-1.8471191498679163], [-1.8037737760991528], [2.5982446668848018], 
               [-1.9985090283079578], [1.4791597811545607], [1.8755112236896474],
               [2.6197544975483544], [-2.9493850898381195], [-0.55162909778828628],
               [1.3884447552994725], [-3.4885202101471768], [0.60564106678284402],
               [3.4912612006857096], [-1.1587236124542732], [-1.310937228183378], 
               [4.4849354835783242], [-3.3831906133826672], [-2.0497596324770457],
               [2.727173233520563], [0.32825460618394531], [-2.5408454590389868],
               [-2.4282365841477254], [-2.4628481252730583], [-1.0836546076535605],
               [-1.754995395305089], [1.6242019049131544], [-0.18520975405074624],
               [4.0913096380314986], [0.88554498496615341], [-2.8625187627249886], 
               [2.579306289032004], [-0.67060150137842078], [1.6519454599598533], 
               [0.10472779434885759], [-1.7047226440976959], [-1.6347421696422852], 
               [1.7480452785087588], [1.8471619833752921], [1.2828447596548935],
               [-1.0984291623693552], [3.197410907124477], [-1.700133507408105],
               [1.6021458690733921], [-3.0797128639796809], [3.3397325089877423],
               [-2.5128773156532209], [-2.4689570185772127]]
               
        data.fromList(mat)
                
        m.EM(data,40,0.1,silent=1)

        self.assertEqual(m.components[0].distList[0].components[0].distList[0].mu, -9999.9)
        self.assertEqual(m.components[1].distList[0].components[0].distList[0].sigma,1e-05 )
        self.assertEqual(str(m.components[0].distList[0].components[1].distList[0].mu),'-1.95423960866')
        self.assertEqual(str(m.components[0].distList[0].components[1].distList[0].sigma), '0.877001461343')
        self.assertEqual(str(m.components[1].distList[0].components[1].distList[0].mu),'2.12222668098')
        self.assertEqual(str(m.components[1].distList[0].components[1].distList[0].sigma),'1.18534559105')

    def testmixmixgauss(self):
        
        n11 = mixture.ProductDistribution([mixture.NormalDistribution(2.0,0.5)])
        n12= mixture.ProductDistribution([mixture.NormalDistribution(6.0,1.0)])
        c1 = mixture.ProductDistribution([mixture.MixtureModel(2,[0.5,0.5],[n11, n12],compFix=[0,0])])
        
        n21 = mixture.ProductDistribution([mixture.NormalDistribution(-2.0,0.5)])
        n22 = mixture.ProductDistribution([mixture.NormalDistribution(-8.0,1.0)])
        c2 = mixture.ProductDistribution([mixture.MixtureModel(2,[0.5,0.5],[n21, n22],compFix=[0,0])])
        
        pi = [0.6, 0.4]
        m = mixture.MixtureModel(2,pi,[c1,c2])
        
        data = mixture.DataSet()
        mat = [[2.5502203276460449], [2.0499704440157438], [2.7535470045568102],
        [-7.8471191498679165], [-7.8037737760991526], [2.2991223334424009], 
        [-7.9985090283079581], [5.4791597811545607], [1.9377556118448236], [6.619754497548354],
         [-2.4746925449190598], [-6.5516290977882861], [5.3884447552994725], 
         [-2.7442601050735886], [1.302820533391422], [2.7456306003428548],
          [-7.1587236124542732], [-7.310937228183378], [8.4849354835783242], 
          [-2.6915953066913336], [-8.0497596324770466], [6.7271732335205634],
           [4.3282546061839451], [-8.5408454590389873], [-2.2141182920738625],
            [-8.4628481252730587], [-1.5418273038267802], [-1.8774976976525444], 
            [1.8121009524565772], [-6.1852097540507458], [3.0456548190157493], 
            [4.8855449849661534], [-8.8625187627249886], [2.2896531445160022], 
            [-1.3353007506892105], [1.8259727299799267], [1.0523638971744287], 
            [-1.852361322048848], [-1.8173710848211426], [1.8740226392543793], 
            [5.8471619833752921], [5.2828447596548935], [-7.0984291623693547], 
            [7.1974109071244765], [-7.700133507408105], [1.801072934536696],
             [-2.5398564319898407], [2.6698662544938712], [-8.5128773156532205], 
             [-8.4689570185772123]]

        data.fromList(mat)
                
        tn11 = mixture.ProductDistribution([mixture.NormalDistribution(0.0,1.1)])
        tn12= mixture.ProductDistribution([mixture.NormalDistribution(9.0,0.6)])
        tc1 = mixture.ProductDistribution([mixture.MixtureModel(2,[0.5,0.5],[tn11, tn12],compFix=[0,0])])
        
        tn21 = mixture.ProductDistribution([mixture.NormalDistribution(-2.0,2.0)])
        tn22 =mixture.ProductDistribution([ mixture.NormalDistribution(-5.0,1.0)])
        tc2 = mixture.ProductDistribution([mixture.MixtureModel(2,[0.5,0.5],[tn21, tn22],compFix=[0,0])])
        
        tpi = [0.3, 0.7]
        tm = mixture.MixtureModel(2,tpi,[tc1,tc2])

        tm.EM(data,40,0.1,silent=1)
        
        self.assertEqual(str(tm.components[0].distList[0].components[0].distList[0].mu),'-2.10888808641')
        self.assertEqual(str(tm.components[1].distList[0].components[0].distList[0].sigma),'1.22362958167')
        self.assertEqual(str(tm.components[0].distList[0].components[1].distList[0].mu),'-7.77015137509')
        self.assertEqual(str(tm.components[0].distList[0].components[1].distList[0].sigma),'0.75197914841')
        self.assertEqual(str(tm.components[1].distList[0].components[1].distList[0].mu), '2.12813631991')
        self.assertEqual(str(tm.components[1].distList[0].components[1].distList[0].sigma),'0.538936095872')
       

    def testclassify(self):
        
        n1 = mixture.ProductDistribution([ mixture.NormalDistribution(2.5,1.5)])
        n2 = mixture.ProductDistribution([ mixture.NormalDistribution(6.0,1.8)])
        
        pi = [0.4, 0.6]
        m = mixture.MixtureModel(2,pi,[n1,n2])
        

        l = [[0.5], [3.2], [4.5], [5.5], [4.8],[2.0]]
        data = mixture.DataSet()
        data.fromList(l)
        
        c = m.classify(data,silent=1)
        self.assertEqual( str(c),'[0 0 1 1 1 0]')

        c2 = m.classify(data,silent=1,entropy_cutoff =0.5)

        self.assertEqual( str(c2),'[ 0 -1 -1  1 -1  0]')

    def testisvalid(self):
        data = self.m.sampleDataSet(10)        
        
        self.m.isValid(data.dataMatrix[0])
        self.m.isValid(data)
        
        data.dataMatrix[5][1] = 'A'
        
        self.assertRaises(mixture.InvalidDistributionInput, self.m.isValid, data)

    def testwritemixture(self):
        mixture.writeMixture(self.m_all,'testwrite.mix',silent=True)

    def testreadmixture(self):
        m2 = mixture.readMixture('testwrite.mix')
        self.assertEqual(m2,self.m_all)


    def testremovecomponent(self):
        g11 = mixture.NormalDistribution(1.2,0.5)
        g12 = mixture.NormalDistribution(2.2,0.5)
        g21 = mixture.NormalDistribution(-4.2,0.5)
        g22 = mixture.NormalDistribution(-6.2,0.5)
        g31 = mixture.NormalDistribution(0.0,0.5)
        g32 = mixture.NormalDistribution(0.0,0.5)
        g41 = mixture.NormalDistribution(0.0,0.5)
        g42 = mixture.NormalDistribution(0.0,0.5)
        g43 = mixture.NormalDistribution(0.0,0.5)
        
        gc1 = mixture.ProductDistribution([g11,g21,g41])
        gc2 = mixture.ProductDistribution([g12,g22,g42])
        gc3 = mixture.ProductDistribution([g32,g32,g43])
        gpi = [0.0,0.5,0.5]
        g = mixture.MixtureModel(3,gpi,[gc1,gc2,gc3],struct =1)
        
        g.leaders = [[0], [0, 1], [0, 1]]
        g.groups = [{0: [1,2]}, {0: [2],  1: []}, {0: [], 1: [2]}]
        g.removeComponent(0)
        self.assertEqual(g.leaders,[[0], [0, 1], [0]])
        self.assertEqual(g.groups,[{0: [1]}, {0: [], 1: []}, {0: [1]}])

    def testidentifiable(self):

        self.m.pi = numpy.array([0.9,0.1],dtype='Float64')
        self.m.identifiable()
        self.assertEqual(str(self.m.pi), '[ 0.1  0.9]')
        self.assertEqual(self.m.components[1][0].mu,2.5)

        self.m.pi = numpy.array([0.9,0.1],dtype='Float64')
        self.m.identifiable()
        self.assertEqual(str(self.m.pi), '[ 0.1  0.9]')
        self.assertEqual(self.m.components[0][0].mu,2.5)


class ModelInitTests(unittest.TestCase):
    """
    Tests for function modelInitialization().
    """
    def setUp(self):
        self.DIAG = mixture.Alphabet(['.','0','8','1'])
        

    def testmixturecomponentsproductatomar(self):
        random.seed(3586662)
        n1 = mixture.NormalDistribution(2.5,0.5)
        n2 = mixture.NormalDistribution(6.0,0.8)

        mult1 = mixture.MultinomialDistribution(3,4,[0.23,0.26,0.26,0.25],alphabet = self.DIAG)
        mult2 = mixture.MultinomialDistribution(3,4,[0.7,0.1,0.1,0.1],alphabet = self.DIAG)

        c1 = mixture.ProductDistribution([n1,mult1])
        c2 = mixture.ProductDistribution([n2,mult2])

        mpi = [0.4, 0.6]
        m = mixture.MixtureModel(2,mpi,[c1,c2])

        data = mixture.DataSet()
        l = [ [2.3248630375235071, '8', '0', '1'] ,
               [4.950009051623474, '.', '.', '8'] ,
               [2.7476916816642873, '1', '8', '1'] ,
               [7.5525326592401942, '.', '1', '.'] ,
               [5.2438207409464539, '1', '.', '.'] ,
               [4.8362379747532103, '.', '.', '.'] ,
               [2.5870901172554128, '.', '0', '0'] ,
               [5.344556553752307, '1', '.', '.'] ,
               [6.9475338057098321, '.', '.', '.'] ,
               [2.5984482845693329, '0', '8', '1'] ,
               [2.6594447517982589, '1', '0', '8'] ,
               [2.515868200989412, '1', '8', '0'] ,
               [2.4332357214576641, '0', '.', '.'] ,
               [8.0636235373059382, '8', '.', '.'] ,
               [7.0105696968484548, '8', '0', '.'] ,
               [2.5925266286650888, '0', '0', '.'] ,
               [6.2954398350548653, '0', '.', '.'] ,
               [2.8361660731097387, '0', '8', '0'] ,
               [5.2581563085814205, '.', '0', '8'] ,
               [5.7629666039318046, '.', '.', '8'] ,
               [4.8952611828696151, '0', '8', '.'] ,
               [2.409261823396061, '.', '.', '.'] ,
               [2.1972954776899365, '1', '8', '8'] ,
               [2.7535734806909216, '8', '.', '0'] ,
               [4.9544722048862599, '0', '.', '.'] ,
               [1.9789354518110067, '8', '0', '.'] ,
               [5.7955733032762664, '.', '.', '0'] ,
               [4.7742014292462898, '.', '.', '1'] ,
               [6.5445727620632344, '.', '.', '1'] ,
               [5.3552893128649091, '.', '.', '1'] ]
        data.fromList(l)
        data.internalInit(m)        
        m.modelInitialization(data)
        
        self.assertEqual(str(m.pi), "[ 0.43333333  0.56666667]" )
        self.assertEqual(str(m.components[0].distList[0]), "Normal:  [4.25527682308, 1.87053050907]" )
        self.assertEqual(str(m.components[0].distList[1]), "Multinom(M = 4, N = 3 ) : [ 0.46153846  0.17948718  0.17948718  0.17948718]" )
        self.assertEqual(str(m.components[1].distList[0]), "Normal:  [4.52356582315, 1.78556613542]" )
        self.assertEqual(str(m.components[1].distList[1]), "Multinom(M = 4, N = 3 ) : [ 0.47058824  0.23529412  0.17647059  0.11764706]" )


    def testmixturecomponentsproductmixtures(self):

        n1 = mixture.NormalDistribution(2.5,0.5)
        n2 = mixture.NormalDistribution(6.0,0.8)

        mult1 = mixture.MultinomialDistribution(3,4,[0.23,0.26,0.26,0.25],alphabet = self.DIAG)
        mult2 = mixture.MultinomialDistribution(3,4,[0.7,0.1,0.1,0.1],alphabet = self.DIAG)

        n11 = mixture.ProductDistribution([mixture.NormalDistribution(2.5,0.5)])
        n12 = mixture.ProductDistribution([mixture.NormalDistribution(6.0,0.8)])
        mix1 = mixture.MixtureModel(2,[0.5,0.5],[n11,n12])

        n21 = mixture.ProductDistribution([mixture.NormalDistribution(6.5,0.5)])
        n22 = mixture.ProductDistribution([mixture.NormalDistribution(-6.0,0.8)])
        mix2 = mixture.MixtureModel(2,[0.5,0.5],[n21,n22])

        c1 = mixture.ProductDistribution([n1,mult1,mix1]) 
        c2 = mixture.ProductDistribution([n2,mult2,mix2]) 

        mpi = [0.4, 0.6]
        m = mixture.MixtureModel(2,mpi,[c1,c2])

        data = mixture.DataSet()
        l = [ [5.2438207409464539, '1', '.', '.', -7.1637620252467897] ,
               [1.8792023823294399, '0', '8', '0', 2.1649709182193724] ,
               [5.344556553752307, '1', '.', '.', -5.0524661942901679] ,
               [5.34149828634225, '.', '.', '1', 5.9412570838998988] ,
               [2.0369989328152429, '1', '0', '8', 2.9306800114588474] ,
               [5.4148098617138638, '.', '8', '.', 5.7757818020529363] ,
               [5.944842127762513, '.', '0', '0', -4.7397771273625633] ,
               [2.6529437131745466, '1', '1', '8', 2.2906032948034705] ,
               [5.7602211048038363, '.', '8', '0', 6.9119681369546875] ,
               [5.2365859568039825, '.', '.', '.', 6.7120250815230671] ,
               [5.7711330174727546, '8', '8', '.', 6.2034016653607091] ,
               [5.8529731334742205, '.', '0', '8', -6.7002382023544831] ,
               [1.9992217598127615, '.', '0', '1', 6.4123274427555117] ,
               [6.5924297433727288, '.', '.', '0', 7.3883704834824995] ,
               [2.1255558956808072, '.', '0', '8', 1.995801658217295] ,
               [6.0266962798519321, '.', '0', '1', 7.174956738390784] ,
               [2.6205322531250133, '1', '1', '.', 2.9951243644061796] ,
               [4.9101521351042514, '.', '0', '.', 5.5717237698322251] ,
               [5.7671344316967561, '.', '.', '1', 7.0061374072735925] ,
               [2.3325557513878477, '8', '8', '1', 5.8157542290203939] ,
               [5.2887935530774541, '.', '.', '8', 7.1808623582497288] ,
               [2.0282345625051019, '.', '0', '.', 2.4322368715994229] ,
               [6.5222974123847477, '1', '.', '.', 6.6023565117683969] ,
               [6.4321559627701648, '8', '.', '1', -5.8642599159587192] ,
               [5.6764147228437327, '.', '.', '8', -5.8751930220933684] ,
               [3.0830771701129849, '.', '1', '8', 2.9343697770375177] ,
               [7.4199761965051261, '8', '.', '.', 6.0821917385603372] ,
               [2.8062633792451974, '.', '0', '0', 7.4680564166282482] ,
               [2.1753149936115141, '1', '.', '8', 4.9517086476170844] ,
               [6.2938027130469552, '.', '.', '.', 6.3752625251152377] ,
               [6.1696694061749131, '.', '.', '.', -6.4089155934689295] ,
               [5.5472659807533136, '.', '.', '.', -6.2534054762325848] ,
               [6.3966448955380573, '.', '.', '.', -6.9295577720356736] ,
               [2.0609931982568579, '1', '1', '.', 2.8400285808693102] ,
               [6.1030972164686252, '.', '.', '1', 5.9293870980697712] ,
               [5.7951974552543692, '8', '.', '.', 6.04591521610259] ,
               [5.9656349475756842, '1', '8', '0', -6.0520395335625494] ,
               [3.3203062319904424, '0', '8', '1', 2.9768405076274922] ,
               [3.0419575890969055, '1', '8', '0', 2.4951861058624623] ,
               [7.013969201855673, '0', '1', '.', -5.2636476160305765] ]
        data.fromList(l)
        data.internalInit(m)
        
        m.modelInitialization(data)

        self.assertEqual(str(m.pi), "[ 0.625  0.375]" )
        self.assertEqual(str(m.components[0].distList[0]), "Normal:  [4.6127407387, 1.73433950115]" )
        self.assertEqual(str(m.components[0].distList[1]), "Multinom(M = 4, N = 3 ) : [ 0.48        0.16        0.17333333  0.18666667]" )
        self.assertEqual(str(m.components[0].distList[2].pi),'[ 0.45  0.55]')
        self.assertEqual(str(m.components[0].distList[2].components[0].distList[0]),'Normal:  [2.21433669974, 5.225569022]')
        self.assertEqual(str(m.components[0].distList[2].components[1].distList[0]),'Normal:  [1.88381651676, 5.2347237821]')
        self.assertEqual(str(m.components[1].distList[0]), "Normal:  [4.84509415887, 1.74646782345]" )
        self.assertEqual(str(m.components[1].distList[1]), "Multinom(M = 4, N = 3 ) : [ 0.46666667  0.15555556  0.17777778  0.2       ]" )
        self.assertEqual(str(m.components[1].distList[2].components[0].distList[0]),'Normal:  [0.943819933008, 5.82352459352]')
        self.assertEqual(str(m.components[1].distList[2].components[1].distList[0]),'Normal:  [3.50553914735, 3.8447406861]')
        

    def testbayesmixturecomponentsproductatomar(self):
        n1 = mixture.NormalDistribution(2.5,0.5)
        n2 = mixture.NormalDistribution(6.0,0.8)

        mult1 = mixture.MultinomialDistribution(3,4,[0.23,0.26,0.26,0.25],alphabet = self.DIAG)
        mult2 = mixture.MultinomialDistribution(3,4,[0.7,0.1,0.1,0.1],alphabet = self.DIAG)

        c1 = mixture.ProductDistribution([n1,mult1])
        c2 = mixture.ProductDistribution([n2,mult2])

        piPr =  mixture.DirichletPrior(2,[1.0]*2)
        cPr = [mixture.NormalGammaPrior(0.0,0.1,3.0,1.0), mixture.DirichletPrior(4,[1.02]*4)]
        mPrior = mixture.MixtureModelPrior(0.5,0.5,piPr,cPr)
       
        mpi = [0.4, 0.6]
        m = mixture.BayesMixtureModel(2,mpi,[c1,c2], mPrior)

        data = mixture.DataSet()
        l = [  [6.5445727620632344, '.', '.', '1'] ,
               [5.3552893128649091, '.', '.', '1'] ,
               [2.2183140202185716, '1', '.', '0'] ,
               [2.7391760600887061, '1', '8', '0'] ,
               [1.6538286754213469, '1', '0', '1'] ,
               [1.9645581511408992, '0', '8', '8'] ,
               [6.7101233232999657, '.', '8', '.'] ,
               [5.7515047118056293, '8', '.', '0'] ,
               [5.9845992826802386, '.', '.', '.'] ,
               [4.3453297022194874, '8', '.', '1'] ,
               [6.2282056476162397, '.', '.', '.'] ,
               [6.6872710683408076, '.', '.', '.'] ,
               [2.5652335300343463, '1', '8', '8'] ,
               [2.5034768168703572, '1', '8', '.'] ,
               [5.4253400776950356, '8', '8', '.'] ,
               [7.4199761965051261, '8', '.', '.'] ,
               [2.0821917385603368, '.', '0', '1'] ,
               [5.9872760795825508, '.', '.', '8'] ,
               [6.3478044273088532, '.', '0', '1'] ,
               [1.8448179047606779, '1', '8', '8'] ,
               [2.1557762510896699, '0', '0', '0'] ,
               [6.1696694061749131, '.', '.', '.'] ,
               [5.5910844065310705, '8', '.', '0'] ,
               [1.8505012017066282, '.', '.', '8'] ,
               [2.1666252614289743, '8', '8', '8'] ,
               [1.919026392477704,  '0', '.', '8'] ,
               [2.3291175208299393, '1', '.', '0'] ,
               [6.3397464814438118, '.', '.', '.'] ,
               [7.0821575316682974, '.', '.', '1'] ,
               [7.2884403696771898, '.', '.', '.'] ]
        data.fromList(l)
        data.internalInit(m)        

        m.modelInitialization(data)
        
        self.assertEqual(str(m.pi), "[ 0.5  0.5]" )
        self.assertEqual(str(m.components[0].distList[0]), 'Normal:  [4.09877480669, 1.72702515813]' )
        self.assertEqual(str(m.components[0].distList[1]), 'Multinom(M = 4, N = 3 ) : [ 0.35536823  0.22227152  0.2444543   0.17790594]' )
        self.assertEqual(str(m.components[1].distList[0]), 'Normal:  [4.72579700206, 1.83827093592]'  )
        self.assertEqual(str(m.components[1].distList[1]), "Multinom(M = 4, N = 3 ) : [ 0.5771961   0.06699201  0.22227152  0.13354037]" )


    def testbayesmixturecomponentsproductmixtures(self):

        n1 = mixture.NormalDistribution(2.5,0.5)
        n2 = mixture.NormalDistribution(6.0,0.8)

        mult1 = mixture.MultinomialDistribution(3,4,[0.23,0.26,0.26,0.25],alphabet = self.DIAG)
        mult2 = mixture.MultinomialDistribution(3,4,[0.7,0.1,0.1,0.1],alphabet = self.DIAG)

        n11 = mixture.ProductDistribution([mixture.NormalDistribution(2.5,0.5)])
        n12 = mixture.ProductDistribution([mixture.NormalDistribution(6.0,0.8)])
        mix1 = mixture.MixtureModel(2,[0.5,0.5],[n11,n12])

        n21 = mixture.ProductDistribution([mixture.NormalDistribution(6.5,0.5)])
        n22 = mixture.ProductDistribution([mixture.NormalDistribution(-6.0,0.8)])
        mix2 = mixture.MixtureModel(2,[0.5,0.5],[n21,n22])

        c1 = mixture.ProductDistribution([n1,mult1,mix1])
        c2 = mixture.ProductDistribution([n2,mult2,mix2])

        smixpiPr = mixture.DirichletPrior(2,[1.0]*2)
        smixcompPr = [mixture.NormalGammaPrior(0.0,0.1,3,1.0)]
        smixPr = mixture.MixtureModelPrior(0.8,0.8,smixpiPr,smixcompPr)


        piPr =  mixture.DirichletPrior(2,[1.0]*2)
        cPr = [mixture.NormalGammaPrior(0.0,0.1,3.0,1.0), mixture.DirichletPrior(4,[1.02]*4), smixPr]
        mPrior = mixture.MixtureModelPrior(0.5,0.5,piPr,cPr)

        mpi = [0.4, 0.6]
        m = mixture.BayesMixtureModel(2,mpi,[c1,c2], mPrior)

        data = mixture.DataSet()
        l = [ [6.8098198516377479, '.', '.', '.', -5.2898766767000343] ,
               [2.9518024758749997, '8', '0', '0', 5.7415446659617899] ,
               [5.9845992826802386, '.', '.', '.', 5.4658310638871797] ,
               [6.4999354021546782, '.', '.', '.', -5.5678440372298352] ,
               [6.6872710683408076, '.', '.', '.', 6.5652335300343463] ,
               [6.1960339094588992, '.', '.', '8', -5.067076527819224] ,
               [3.2854612890487811, '.', '1', '0', 3.3874851228157037] ,
               [5.7051517369462657, '.', '.', '.', 6.8062633792451974] ,
               [2.2421253834160457, '1', '1', '8', 2.1753149936115141] ,
               [4.7688879222961011, '1', '.', '.', -5.7061972869530448] ,
               [2.1557762510896699, '0', '0', '0', 6.1696694061749131] ,
               [2.6989379470216446, '8', '0', '1', 5.5472659807533136] ,
               [6.3862222115374525, '.', '.', '.', -5.6973132761108705] ,
               [2.6336488789410022, '1', '0', '.', 5.2975891172109728] ,
               [5.1918578345128363, '.', '.', '.', 6.1006384104946614] ,
               [5.8746601885794805, '.', '1', '.', -4.5889879007373686] ,
               [5.6646552888245107, '.', '.', '.', 6.914114655862857] ,
               [5.352112279485266, '0', '0', '.', -5.3044760707577598] ,
               [3.1861561083607257, '1', '0', '1', 6.8671321425550484] ,
               [6.3282486244433231, '.', '.', '.', 7.1337307511597956] ,
               [7.6503080546750954, '.', '.', '0', -6.4191799172344055] ,
               [2.1352293729831207, '1', '8', '1', 3.381682310029694] ,
               [1.5662362754054673, '8', '8', '8', 6.4239353061587572] ,
               [5.5319979507882211, '.', '.', '0', -7.0744057157000197] ,
               [2.0604053378541511, '1', '0', '.', 2.8256296756867658] ,
               [6.3548844417129313, '.', '.', '.', -6.2440326017533163] ,
               [5.2973602943981968, '.', '.', '1', -6.1795971712981919] ,
               [4.6208552313082008, '1', '.', '8', -4.5458375637415731] ,
               [7.1544530669784043, '0', '.', '8', 6.6146297939744763] ,
               [1.6239993540756092, '8', '8', '0', 2.1987204598700427] ]
        data.fromList(l)
        data.internalInit(m) 
 
        m.modelInitialization(data)
        self.assertEqual(str(m.pi), "[ 0.66666667  0.33333333]" )
        self.assertEqual(str(m.components[0].distList[0]), 'Normal:  [4.51427440311, 1.75358833435]' )
        self.assertEqual(str(m.components[0].distList[1]), 'Multinom(M = 4, N = 3 ) : [ 0.49966711  0.16677763  0.16677763  0.16677763]' )
        self.assertEqual(str(m.components[0].distList[2].pi), "[ 0.36666667  0.63333333]" )
        self.assertEqual(str(m.components[0].distList[2].components[0].distList[0]), "Normal:  [1.18018741932, 5.30822827248]" )
        self.assertEqual(str(m.components[0].distList[2].components[1].distList[0]), "Normal:  [0.786817074047, 5.65990534226]" )
        self.assertEqual(str(m.components[1].distList[0]), 'Normal:  [4.93684928834, 1.35601386675]' )
        self.assertEqual(str(m.components[1].distList[1]), 'Multinom(M = 4, N = 3 ) : [ 0.59906915  0.20013298  0.06715426  0.13364362]' )
        self.assertEqual(str(m.components[1].distList[2].pi), "[ 0.46666667  0.53333333]" )
        self.assertEqual(str(m.components[1].distList[2].components[0].distList[0]), "Normal:  [2.23150044795, 5.40884624383]" )
        self.assertEqual(str(m.components[1].distList[2].components[1].distList[0]), "Normal:  [-0.206838765738, 5.39509340632]" )

 
class ModelSelectionTests(unittest.TestCase):
    def setUp(self):
        random.seed(3586662)          
        
        self.DIAG = mixture.Alphabet(['.','0','8','1'])
        n1 = mixture.NormalDistribution(2.5,0.5)
        n2 = mixture.NormalDistribution(6.0,0.8)
        n3 = mixture.NormalDistribution(2.0,1.8)
        
        mult1 = mixture.MultinomialDistribution(3,4,[0.23,0.26,0.26,0.25],alphabet = self.DIAG)
        mult2 = mixture.MultinomialDistribution(3,4,[0.7,0.1,0.1,0.1],alphabet = self.DIAG)
        mult3 = mixture.MultinomialDistribution(3,4,[0.3,0.3,0.2,0.2],alphabet = self.DIAG)

        c1 = mixture.ProductDistribution([n1,mult1])
        c2 = mixture.ProductDistribution([n2,mult2])
        c3 = mixture.ProductDistribution([n3,mult3])

        self.m1 = mixture.MixtureModel(1,[1.0],[c1])     
        self.m2 = mixture.MixtureModel(2,[0.4, 0.6],[c1,c2])        
        self.m3 = mixture.MixtureModel(3,[0.2, 0.3,0.5],[c1,c2,c3])        

        self.data = self.m2.sampleDataSet(100)

    def testmodelselection(self):
       mlist = [ self.m1, self.m2, self.m3 ]
       NEC,BIC,AIC = mixture.modelSelection(self.data, mlist, silent=1 )

       tNEC = [1.0, 0.00019979785365307126, 0.024609799053949243]
       tBIC = [4172.0691607116069, 1057.3561873187775, 1156.2216432806276]
       tAIC = [4205.095011641547, 1028.6993152729087, 1111.9337501188302]
       for i in range(3):
           self.assertAlmostEqual(NEC[i], tNEC[i], 16)
           self.assertAlmostEqual(BIC[i], tBIC[i], 16)
           self.assertAlmostEqual(AIC[i], tAIC[i], 16)
       
       self.assertEqual(mlist[numpy.argmin(NEC)].G, 2)
       self.assertEqual(mlist[numpy.argmin(BIC)].G, 2)
       self.assertEqual(mlist[numpy.argmin(AIC)].G, 2)       

## Run ALL tests (comment out to deactivate)
if __name__ == '__main__':
    unittest.main()


# Individual test suites for each of the different classes
suiteDataSetTests = unittest.makeSuite(DataSetTests,'test')
suiteMixtureModelTests = unittest.makeSuite(MixtureModelTests,'test')
suiteBayesMixtureModelTests= unittest.makeSuite(BayesMixtureModelTests,'test')
suiteMixtureModelPriorTests = unittest.makeSuite(MixtureModelPriorTests,'test')
suitePartialLearningTests = unittest.makeSuite(MixtureModelPartialLearningTests,'test')
suiteModelInitTests = unittest.makeSuite(ModelInitTests,'test')
suiteformatDataTests = unittest.makeSuite(FormatDataTests,'test')
suiteDirichletPriorTests = unittest.makeSuite(DirichletPriorTests,'test')
suiteDirichletMixturePriorTests = unittest.makeSuite(DirichletMixturePriorTests,'test')
suiteProductDistributionTests = unittest.makeSuite( ProductDistributionTests,'test')

# Call to individual test suites, uncomment to activate as needed.
runner = unittest.TextTestRunner(verbosity=2)
#runner.run(suiteFormatDataTests)
#runner.run(suiteDataSetTests)
#runner.run(suiteMixtureModelTests)
#runner.run(suiteBayesMixtureModelTests)
#runner.run(suiteMixtureModelPriorTests)
#runner.run(suitePartialLearningTests)
#runner.run(suiteModelInitTests)
#runner.run(suiteDirichletPriorTests)
#runner.run(suiteDirichletMixturePriorTests)
#runner.run(suiteProductDistributionTests)
